# Supplementary material for: Consequences of spatial patterns for coexistence in species-rich plant communities
Source: Nat Ecol Evol. 2021 May 3;5(7):965–73. doi: 10.1038/s41559-021-01440-0 (PMC8257505; doi:10.1038/s41559-021-01440-0)
Supplement: Supplementary file 4 — The table contains the different summary functions characterizing the spatial patterns of the 289 focal species and raw data for Figs. 2–4 and Extended Data Figs. 2–4 and 8. [file 41559_2021_1440_MOESM4_ESM.xlsx]

## Sheet: Summary_K10
		Explainations
											error: measure the fit of the observed cumulative distribution of the crowding indices and the
		M(nkff)R=10	Mean of conspecific crowding index nkff for neighborhood radius R = 10m								fitted Gamma distribution. The measure is the sum of the absolute differences of the											Bf(R=10)	average (relative) competition strength of one heterospecific neighbor within 10m
		M(nkfh)R=10	Mean of heterospecificcrowding index nkfh for neighborhood radius R = 10m								two distributions, divided by the number of bins (spanning the distribution)											Df(R=10)	"Dillution coefficient": kfh/kff
		M(nkfß)R=10	Mean of interaction crowding index nkfß for neighborhood radius R = 10m								errror_con	for distribution of conspecific crowding index										afi/aff	ratio of heterospecifc and conspecific population-level interaction coefficients												m=afiJ/(affKf)		Feasibility index of equation 9									C: short for nkff, number of conspecifics of individual k
											error_het	for distribution of heterospecific crowding index																							Kf		Carrying capacity of species f									H: short for nkfh, number of heterospecifics of individual k
		V(nkff)R=10	Variance of crowding index nkff for neighborhood radius R = 10m								error_int	for distribution of interaction crowding index										Var/M10	variance-to-mean ratio of crowding index												J*		total number of individuals in the community
		V(nkfh)R=10	Variance of crowding index nkfh for neighborhood radius R = 10m																			Cfh10	the correlation between the conspecific and the heterospecific crowding index among conspecifics
		V(nkfß)R=10	Variance of crowding index nkfß for neighborhood radius R = 10m								kff(R=10)	intraspecific clustering = Kff(R)/pR2 ,				Kff(R) : univariate K-function						Cfc10	the correlation between the conspecific and the interaction crowding index among conspecifics
											kfh(R=10)	segregation to heterospecifics = Kfh(R)/pR2 ,				Kfh(R) : bivariate K-function						Chc10	the correlation between the heterospecific and the interaction crowding index among conspecifics
							ExtDFig 2a	ExtDFig 2b	ExtDFig 2c						95% percentiles				Fig 2a	Fig 2b		Fig 2c		Fig 3		ExtDFig 2d	ExtDFig 2e	ExtDFig 2f			ExtDFig 3a	ExtDFig 3b			Fig. 4, ExtDFig. 4											ExtDFig 8 a-k
															0.051	0.027	0.022																	J*: only species > 50 indiv						J*: all indiv							r
							con	het	interaction		con	het	interaction		con	het	interaction		con	het						con	het	interaction		con-het	con-inter	het-inter					J*=	18351							75		t		75
	nr	filename	species	#pat1	#pat2		M(nkff)R=10	M(nkfh)R=10	M(nkfß)R=10		V(nkff)R=10	V(nkfh)R=10	V(nkfß)R=10		errror_con	error_het	error_int		kff(R=10)	kfh(R=10)		Bf(R=10)	Df(R=10)	afi/aff		Var/M10	Var/M10	Var/M10		Cfh10	Cfc10	Chc10		afi/aff	m	Kf	Kf/J*			DfBf	m=J*DfBf/Kf	Kf	Kf/J*		Nf	Cov(C+H,C/(C+H))	p		ln(Nf)
#REF!	1	BCI_C1_297.dat	TRI2TU	1900	20650		2.251	10.181	8.443		3.541	12.06	8.269		0.045	0.016	0.009		1.885	0.864		0.829	0.458	0.379682		1.57308	1.18456	0.979391		-0.325	-0.324	0.999		0.379682	0.855318	8146.15	0.443908			0.379682	0.86932	9019.04	0.436757		1900	-0.0547246	0.111734		7.54961
#REF!	1	BCI_C1_96.dat	FARAOC	1400	20650		1.398	11.441	9.606		1.789	10.478	7.406		0.02	0.009	0.007		1.589	0.946		0.84	0.595	0.4998		1.27969	0.915829	0.770976		-0.219	-0.223	0.998		0.4998	0.929065	9872.11	0.53796			0.4998	0.93646	11021.1	0.533712		1400	-0.0175675	0.960669		7.24423
#REF!	1	BCI_C1_220.dat	POULAR	857	20650		1.689	11.154	9.263		3.046	10.954	7.574		0.018	0.012	0.01		3.136	0.897		0.83	0.286	0.23738		1.80343	0.982069	0.817662		-0.262	-0.261	0.999		0.23738	0.869541	5009.73	0.272995			0.23738	0.882356	5555.46	0.26903		857	0.0164024	0.169945		6.75344
#REF!	1	BCI_C1_10.dat	ALSEBL	854	20650		1.053	12.446	9.53		1.893	12.862	7.545		0.022	0.011	0.006		1.961	1.001		0.766	0.51	0.39066		1.79772	1.03342	0.79171		0.188	0.187	0.999		0.39066	0.932325	7689.38	0.419017			0.39066	0.939403	8587.51	0.41586		854	0.0911185			6.74993
#REF!	1	BCI_C1_194.dat	OENOMA	742	20650		0.897	11.524	9.58		1.324	12.014	8.309		0.029	0.009	0.01		1.923	0.921		0.831	0.479	0.398049		1.47603	1.04252	0.867328		-0.081	-0.089	0.999		0.398049	0.942377	7751.24	0.422388			0.398049	0.948462	8666.36	0.419678		742	-0.0173833			6.60935
#REF!	1	BCI_C1_248.dat	QUARAS	694	20650		0.689	11.66	9.674		0.935	9.672	6.671		0.024	0.012	0.008		1.579	0.93		0.83	0.589	0.48887		1.35704	0.829503	0.68958		-0.199	-0.204	0.999		0.48887	0.961964	9325.98	0.5082			0.48887	0.966055	10449.9	0.506048		694	-0.0114288			6.54247
#REF!	1	BCI_C1_120.dat	GUSTSU	641	20650		4.535	11.552	9.584		27.055	10.507	7.368		0.039	0.007	0.005		11.26	0.919		0.83	0.082	0.06806		5.96582	0.909539	0.768781		-0.255	-0.295	0.997		0.06806	0.676456	1846.34	0.100613			0.06806	0.701733	2002.81	0.0969885		641	0.870602			6.46303
#REF!	1	BCI_C1_306.dat	VIROSE	587	20650		0.481	12.376	10.319		0.52	11.062	7.713		0.028	0.008	0.003		1.305	0.982		0.834	0.752	0.627168		1.08108	0.893827	0.747456		-0.151	-0.152	0.999		0.627168	0.981339	11728	0.639094			0.627168	0.983382	13169.9	0.637766		587	-0.0137671			6.37502
#REF!	1	BCI_C1_129.dat	HIRTTR	552	20650		0.655	11.182	9.369		0.834	9.994	7.082		0.027	0.01	0.009		1.889	0.886		0.838	0.469	0.393022		1.27328	0.893758	0.755897		-0.151	-0.154	0.999		0.393022	0.955607	7547.4	0.41128			0.393022	0.960353	8450.96	0.409247		552	-0.0084851			6.31355
#REF!	1	BCI_C1_73.dat	CORDLA	445	20650		0.493	12.539	10.353		0.466	11.949	8.127		0.039	0.009	0.006		1.762	0.988		0.826	0.561	0.463386		0.945233	0.952947	0.78499		-0.009	-0.008	0.999		0.463386	0.972686	8742.39	0.476399			0.463386	0.975653	9807.71	0.47495		445	0.0002053			6.09807
#REF!	1	BCI_C1_115.dat	GUARGU	362	20650		0.4	11.962	10.152		0.495	10.228	7.476		0.012	0.012	0.006		1.759	0.938		0.849	0.534	0.453366		1.2375	0.855041	0.736407		-0.165	-0.162	0.996		0.453366	0.976768	8517.6	0.464149			0.453366	0.979301	9559.89	0.462949		362	-0.012368			5.89164
#REF!	1	BCI_C1_264.dat	SOCREX	357	20650		1.636	12.348	10.258		2.653	9.53	6.627		0.045	0.007	0.008		7.293	0.968		0.831	0.133	0.110523		1.62164	0.771785	0.646032		-0.072	-0.069	0.999		0.110523	0.86463	2345.75	0.127827			0.110523	0.877861	2599.84	0.1259		357	0.0739342			5.87774
#REF!	1	BCI_C1_229.dat	PROTTE	350	20650		0.291	11.882	9.864		0.308	11.101	7.643		0.013	0.01	0.008		1.322	0.932		0.83	0.705	0.58515		1.05842	0.93427	0.774838		-0.225	-0.226	0.999		0.58515	0.986659	10883.3	0.593062			0.58515	0.988126	12228.5	0.592181		350	-0.0309371			5.85793
#REF!	1	BCI_C1_288.dat	TET2PA	330	20650		0.392	11.699	9.722		0.549	15.453	10.632		0.009	0.015	0.01		1.889	0.916		0.831	0.485	0.403035		1.40051	1.32088	1.0936		-0.205	-0.205	0.999		0.403035	0.974056	7593.09	0.41377			0.403035	0.976877	8519.67	0.412575		330	-0.0349536			5.79909
#REF!	1	BCI_C1_225.dat	PRI2CO	308	20650		0.476	11.755	9.737		1.07	12.178	8.331		0.017	0.007	0.009		2.459	0.92		0.828	0.374	0.309672		2.2479	1.03598	0.855602		-0.029	-0.036	0.999		0.309672	0.963934	5895.41	0.321258			0.309672	0.967821	6607.35	0.319968		308	0.0244229			5.7301
#REF!	1	BCI_C1_34.dat	BEILPE	304	20650		0.614	11.953	9.131		1.078	11.062	6.44		0.003	0.023	0.013		3.212	0.935		0.764	0.291	0.222324		1.7557	0.925458	0.70529		-0.312	-0.312	1		0.222324	0.945228	4316.28	0.235207			0.222324	0.951027	4827.4	0.233773		304	-0.0362672			5.71703
#REF!	1	BCI_C1_281.dat	TAB2AR	303	20650		0.379	11.893	9.907		0.564	12.181	8.448		0.007	0.01	0.01		1.988	0.93		0.833	0.468	0.389844		1.48813	1.02422	0.85273		-0.004	-0.006	0.999		0.389844	0.974809	7338.9	0.399919			0.389844	0.97755	8235.16	0.398797		303	0.0197539			5.71373
#REF!	1	BCI_C1_117.dat	GUATDU	281	20650		0.237	12.607	10.687		0.235	11.421	8.104		0.012	0.012	0.005		1.344	0.985		0.848	0.733	0.621584		0.991561	0.905925	0.758304		0.069	0.053	0.997		0.621584	0.990764	11513	0.627379			0.621584	0.991784	12942	0.626733		281	0.0090878			5.63835
#REF!	1	BCI_C1_72.dat	CORDBI	259	20650		0.668	12.885	10.666		1.214	12.208	8.352		0.005	0.025	0.011		4.105	1.006		0.828	0.245	0.20286		1.81737	0.947458	0.783049		-0.045	-0.043	0.999		0.20286	0.947454	3929.14	0.214111			0.20286	0.95303	4395.52	0.212858		259	0.0312593			5.55683
#REF!	1	BCI_C1_124.dat	HASSFL	255	20650		0.307	12.437	10.427		0.351	9.181	6.528		0.004	0.022	0.011		1.918	0.971		0.838	0.506	0.424028		1.14332	0.738201	0.626067		-0.072	-0.077	0.998		0.424028	0.981475	7928.21	0.432032			0.424028	0.983503	8903.05	0.43114		255	0.0003712			5.54126
#REF!	1	BCI_C1_126.dat	HEISCO	255	20650		0.269	11.701	9.807		0.316	9.731	6.772		0.009	0.023	0.009		1.68	0.913		0.838	0.543	0.455034		1.17472	0.831638	0.690527		-0.108	-0.11	0.998		0.455034	0.98363	8489.3	0.462607			0.455034	0.985426	9535.42	0.461764		255	-0.0045079			5.54126
#REF!	1	BCI_C1_260.dat	SIMAAM	255	20650		0.683	12.85	10.711		1.733	14.786	10.084		0.007	0.009	0.006		4.265	1.003		0.834	0.235	0.19599		2.53734	1.15066	0.941462		-0.171	-0.162	0.999		0.19599	0.94607	3801.64	0.207162			0.19599	0.951785	4252.22	0.205918		255	0.015606			5.54126
#REF!	1	BCI_C1_48.dat	CECRIN	246	20650		1.463	13.584	11.261		4.474	12.503	8.614		0.006	0.013	0.01		9.467	1.06		0.829	0.112	0.092848		3.0581	0.920421	0.764941		0.01	0.002	0.999		0.092848	0.884194	1927.01	0.105009			0.092848	0.895743	2140.47	0.103655		246	0.157418			5.50533
#REF!	1	BCI_C1_250.dat	RANDAR	234	20650		0.498	12.36	10.244		0.694	14.124	9.61		0.004	0.011	0.007		3.386	0.964		0.829	0.285	0.236265		1.39357	1.14272	0.93811		-0.215	-0.21	0.999		0.236265	0.960413	4514.41	0.246004			0.236265	0.964664	5057.59	0.244919		234	-0.0305052			5.45532
#REF!	1	BCI_C1_148.dat	JAC1CO	230	20650		0.732	13.056	10.074		1.079	13.903	8.457		0.021	0.013	0.009		5.068	1.018		0.772	0.201	0.155172		1.47404	1.06487	0.839488		-0.156	-0.164	0.998		0.155172	0.936121	3041.87	0.165761			0.155172	0.942827	3398.61	0.164582		230	-0.032464			5.43808
#REF!	1	BCI_C1_86.dat	DRYPST	228	20650		0.568	11.502	9.533		0.715	10.203	6.96		0.022	0.023	0.008		3.965	0.896		0.829	0.226	0.187354		1.2588	0.887063	0.730095		-0.189	-0.191	0.999		0.187354	0.948865	3623.42	0.197451			0.187354	0.954298	4054.14	0.196327		228	-0.0158529			5.42935
#REF!	1	BCI_C1_19.dat	APEIME	226	20650		0.148	13.033	10.813		0.165	14.061	9.637		0.017	0.009	0.011		1.045	1.016		0.83	0.972	0.80676		1.11486	1.07888	0.891242		-0.094	-0.096	0.999		0.80676	0.997059	14848.5	0.80914			0.80676	0.997385	16703.3	0.808875		226	-0.006012			5.42053
#REF!	1	BCI_C1_27.dat	AST1ST	225	20650		0.365	12.091	9.239		0.434	13.871	8.096		0.004	0.01	0.009		2.585	0.942		0.764	0.365	0.27886		1.18904	1.14722	0.876285		-0.208	-0.21	0.999		0.27886	0.969267	5279.62	0.287702			0.27886	0.972595	5920.72	0.286717		225	-0.0312873			5.4161
#REF!	1	BCI_C1_276.dat	SWARS1	204	20650		0.221	11.98	9.96		0.212	12.693	8.763		0.012	0.009	0.008		1.725	0.933		0.831	0.541	0.449571		0.959276	1.05952	0.879819		-0.083	-0.081	0.999		0.449571	0.986572	8362.36	0.45569			0.449571	0.988049	9395.93	0.455009		204	-0.0097294			5.31812
#REF!	1	BCI_C1_168.dat	MAQUCO	201	20650		0.219	12.302	10.23		0.181	13.69	9.411		0.021	0.009	0.009		1.732	0.957		0.832	0.553	0.460096		0.826484	1.11283	0.919941		-0.022	-0.024	0.999		0.460096	0.98731	8551.74	0.46601			0.460096	0.988707	9609.5	0.465351		201	-0.0012963			5.3033
#REF!	1	BCI_C1_37.dat	BROSAL	180	20650		0.08	12.011	9.974		0.074	12.172	8.387		0.019	0.01	0.015		0.711	0.934		0.83	1.313	1.08979		0.925	1.0134	0.840886		0.084	0.081	0.999		1.08979	1.00081	19982.6	1.08891			1.08979	1.00072	22488	1.08901		180	0.0096266			5.19296
#REF!	1	BCI_C1_223.dat	POUTRE	169	20650		0.109	12.303	10.185		0.146	9.69	6.648		0.028	0.014	0.012		1.027	0.956		0.828	0.931	0.770868		1.33945	0.787613	0.652725		-0.12	-0.118	0.999		0.770868	0.99727	14184.9	0.772978			0.770868	0.997573	15957.1	0.772743		169	-0.0039438			5.1299
#REF!	1	BCI_C1_193.dat	OCOTWH	166	20650		0.771	12.396	10.391		0.927	10.086	7.115		0.035	0.008	0.005		7.39	0.963		0.838	0.13	0.10894		1.20233	0.81365	0.684727		-0.141	-0.15	0.998		0.10894	0.931108	2147.07	0.117			0.10894	0.938305	2397.53	0.116103		166	-0.0012373			5.11199
#REF!	1	BCI_C1_308.dat	VIROSU	166	20650		0.257	12.399	10.397		0.285	8.564	6.027		0.008	0.023	0.013		2.462	0.963		0.839	0.391	0.328049		1.10895	0.690701	0.579686		0.069	0.077	0.999		0.328049	0.981808	6131.57	0.334127			0.328049	0.983801	6885.76	0.333451		166	0.0168734			5.11199
#REF!	1	BCI_C1_6.dat	ALCHCO	159	20650		0.681	12.44	10.37		1.253	13.211	9.27		0.011	0.013	0.009		6.815	0.966		0.834	0.142	0.118428		1.83994	1.06198	0.893925		-0.082	-0.079	0.999		0.118428	0.939411	2313.44	0.126066			0.118428	0.94579	2585.71	0.125216		159	0.0143972			5.0689
#REF!	1	BCI_C1_303.dat	UNONPI	147	20650		0.143	12.764	10.711		0.137	10.652	7.516		0.012	0.013	0.006		1.547	0.991		0.839	0.641	0.537799		0.958042	0.834535	0.701709		0.052	0.05	0.999		0.537799	0.993163	9937.09	0.541501			0.537799	0.993919	11173.5	0.541089		147	0.0107116			4.99043
#REF!	1	BCI_C1_95.dat	EUGEOE	140	20650		0.297	12.938	10.828		0.365	10.934	7.738		0.009	0.012	0.012		3.375	1.004		0.837	0.297	0.248589		1.22896	0.845107	0.714629		-0.03	-0.036	0.998		0.248589	0.97746	4667.05	0.254322			0.248589	0.979919	5238.56	0.253683		140	0.0128351			4.94164
#REF!	1	BCI_C1_159.dat	LONCLA	138	20650		0.083	12.835	10.656		0.076	14.898	10.137		0.019	0.016	0.015		0.953	0.996		0.83	1.045	0.86735		0.915663	1.16073	0.951295		-0.042	-0.044	0.999		0.86735	0.998851	15935	0.868348			0.86735	0.998979	17929.1	0.868236		138	-0.0042317			4.92725
#REF!	1	BCI_C1_42.dat	CASEAR	129	20650		0.222	13.333	11.119		0.236	13.079	8.87		0.008	0.009	0.013		2.742	1.034		0.834	0.377	0.314418		1.06306	0.98095	0.797734		0.053	0.042	0.999		0.314418	0.984904	5858.32	0.319237			0.314418	0.986562	6581.17	0.318701		129	0.0111414			4.85981
#REF!	1	BCI_C1_299.dat	TRIPCU	127	20650		0.416	12.792	10.711		0.579	14.581	10.037		0.003	0.021	0.017		5.213	0.992		0.837	0.19	0.15903		1.39183	1.13985	0.937074		-0.276	-0.285	0.998		0.15903	0.964695	3025.16	0.16485			0.15903	0.968502	3390.77	0.164202		127	-0.065656			4.84419
#REF!	1	BCI_C1_4.dat	ADE1TR	114	20650		0.821	12.17	10.105		0.986	12.087	8.13		0.041	0.024	0.009		11.468	0.943		0.83	0.082	0.06806		1.20097	0.99318	0.804552		-0.027	-0.022	0.999		0.06806	0.921605	1355.21	0.0738494			0.06806	0.92972	1511.68	0.0732049		114	0.0315938			4.7362
#REF!	1	BCI_C1_277.dat	SWARS2	112	20650		0.073	12.468	10.379		0.068	12.396	8.587		0.021	0.014	0.012		1.043	0.966		0.832	0.926	0.770432		0.931507	0.994225	0.827344		-0.057	-0.059	0.999		0.770432	0.998185	14163.9	0.771833			0.770432	0.998386	15935.1	0.771677		112	-0.002075			4.7185
#REF!	1	BCI_C1_316.dat	ZANTBE	108	20650		0.545	13.384	11.149		0.49	15.287	10.667		0.044	0.015	0.012		8.038	1.037		0.833	0.129	0.107457		0.899083	1.14218	0.956767		0.027	0.028	0.999		0.107457	0.953395	2068.34	0.11271			0.107457	0.958368	2315.38	0.112125		108	-0.0176634			4.68213
#REF!	1	BCI_C1_82.dat	DENDAR	102	20650		0.126	12.432	10.302		0.174	13.045	8.955		0.008	0.029	0.015		1.971	0.963		0.829	0.489	0.405381		1.38095	1.04931	0.869249		-0.113	-0.113	1		0.405381	0.991913	7499.8	0.408686			0.405381	0.992807	8431.77	0.408318		102	-0.0142017			4.62497
#REF!	1	BCI_C1_226.dat	PROTCO	102	20650		0.133	12.367	10.261		0.116	10.699	7.313		0.028	0.009	0.008		2.08	0.958		0.83	0.46	0.3818		0.87218	0.865125	0.712699		-0.114	-0.111	0.999		0.3818	0.99108	7069.47	0.385236			0.3818	0.992066	7947.23	0.384854		102	-0.0204843			4.62497
#REF!	1	BCI_C1_247.dat	PTERRO	102	20650		0.042	12.781	10.583		0.04	13.504	9.219		0.028	0.013	0.013		0.65	0.99		0.828	1.523	1.26104		0.952381	1.05657	0.871114		0.31	0.305	0.999		1.26104	1.00115	23114.8	1.25959			1.26104	1.00102	26013.9	1.25975		102	0.0122796			4.62497
#REF!	1	BCI_C1_313.dat	XYL1MA	99	20650		0.517	11.213	9.365		0.519	10.145	7.213		0.035	0.022	0.015		8.309	0.868		0.835	0.105	0.087675		1.00387	0.904753	0.770208		-0.077	-0.071	0.999		0.087675	0.946847	1699.24	0.0925968			0.087675	0.952483	1900.81	0.0920489		99	-0.0062397			4.59512
#REF!	1	BCI_C1_130.dat	HURACR	97	20650		0.116	11.684	9.818		0.123	8.742	6.401		0.019	0.025	0.009		1.9	0.905		0.84	0.476	0.39984		1.06034	0.748203	0.651966		-0.238	-0.232	0.998		0.39984	0.992128	7395.68	0.403012			0.39984	0.992999	8314.91	0.402659		97	-0.0197009			4.57471
#REF!	1	BCI_C1_116.dat	GUARSP	94	20650		0.048	12.607	10.631		0.045	12.143	8.768		0.026	0.024	0.011		0.806	0.976		0.843	1.211	1.02087		0.9375	0.963195	0.824758		-0.007	-0.025	0.997		1.02087	1.0001	18732.1	1.02077			1.02087	1.00009	21079.1	1.02078		94	0.0026718			4.54329
#REF!	1	BCI_C1_113.dat	GUAPST	92	20650		0.045	12.787	10.892		0.043	10.685	7.742		0.01	0.022	0.011		0.54	0.996		0.852	1.845	1.57194		0.955556	0.835614	0.710797		0.039	0.032	0.995		1.57194	1.00183	28794.1	1.56907			1.57194	1.00162	32407.9	1.56939		92	0.002685			4.52179
#REF!	1	BCI_C1_162.dat	LUEHSE	92	20650		0.045	12.227	10.099		0.043	13.835	9.302		0.027	0.026	0.014		0.786	0.947		0.826	1.204	0.994504		0.955556	1.13151	0.921081		-0.248	-0.246	0.999		0.994504	0.999972	18250.6	0.994532			0.994504	0.999975	20537	0.994528		92	-0.0165289			4.52179
#REF!	1	BCI_C1_60.dat	CHR2AR	86	20650		0.051	12.897	10.769		0.049	13.477	9.45		0.014	0.027	0.015		0.949	0.998		0.835	1.052	0.87842		0.960784	1.04497	0.877519		-0.199	-0.201	0.998		0.87842	0.999352	16130.3	0.87899			0.87842	0.999424	18149.8	0.878926		86	-0.0114325			4.45435
#REF!	1	BCI_C1_263.dat	SLOATE	86	20650		0.171	12.289	10.223		0.142	8.469	5.969		0.026	0.016	0.014		3.166	0.951		0.832	0.3	0.2496		0.830409	0.689153	0.583879		0.123	0.12	0.999		0.2496	0.986107	4644.94	0.253117			0.2496	0.987634	5218.77	0.252725		86	0.0169042			4.45435
#REF!	1	BCI_C1_119.dat	GUETFO	83	20650		0.053	13.118	11.026		0.05	13.71	9.807		0.025	0.013	0.013		1.009	1.015		0.84	1.006	0.84504		0.943396	1.04513	0.889443		0.136	0.14	0.999		0.84504	0.999171	15520.2	0.845741			0.84504	0.999263	17462.9	0.845663		83	0.0077521			4.41884
#REF!	1	BCI_C1_282.dat	TACHVE	82	20650		0.025	12.637	10.528		0.024	10.081	6.997		0.031	0.025	0.016		0.485	0.978		0.833	2.015	1.6785		0.96	0.797737	0.664609		0.018	0.021	0.998		1.6785	1.00181	30746.4	1.67546			1.6785	1.00161	34605.3	1.6758		82	0.0022724			4.40672
#REF!	1	BCI_C1_92.dat	EUGECO	79	20650		0.081	12.324	10.188		0.075	11.679	7.945		0.019	0.019	0.01		1.633	0.954		0.827	0.584	0.482968		0.925926	0.947663	0.779839		0.088	0.086	0.999		0.482968	0.995413	8903.79	0.485194			0.482968	0.995921	10014.1	0.484946		79	0.0089297			4.36945
#REF!	1	BCI_C1_158.dat	LINDLA	78	20650		0.164	12.452	9.687		0.137	11.207	6.965		0.013	0.024	0.011		3.354	0.963		0.778	0.287	0.223286		0.835366	0.900016	0.719005		0.139	0.16	0.997		0.223286	0.98543	4158.11	0.226587			0.223286	0.987031	4671.44	0.22622		78	0.0131278			4.35671
#REF!	1	BCI_C1_109.dat	GAR2IN	76	20650		0.085	12.535	10.621		0.077	14.559	10.091		0.019	0.024	0.01		1.77	0.97		0.847	0.548	0.464156		0.905882	1.16147	0.950099		-0.016	-0.016	0.998		0.464156	0.995242	8558.45	0.466375			0.464156	0.995769	9625.55	0.466128		76	-0.0131901			4.33073
#REF!	1	BCI_C1_280.dat	TAB1RO	75	20650		0.087	13.072	10.916		0.079	15.574	11.073		0.018	0.014	0.01		1.845	1.011		0.835	0.548	0.45758		0.908046	1.1914	1.01438		-0.045	-0.044	0.999		0.45758	0.995179	8437.73	0.459797			0.45758	0.995713	9489.71	0.45955		75	-0.0177104			4.31749
#REF!	1	BCI_C1_296.dat	TRI2PA	73	20650		0.118	12.353	10.471		0.163	11.317	8.041		0.029	0.025	0.013		2.565	0.955		0.848	0.373	0.316304		1.38136	0.916134	0.76793		-0.085	-0.088	0.996		0.316304	0.991475	5854.4	0.319024			0.316304	0.992417	6581.59	0.318721		73	-0.0008856			4.29046
#REF!	1	BCI_C1_137.dat	INGAMA	72	20650		0.25	12.797	10.656		0.25	8.381	5.682		0.013	0.024	0.012		5.526	0.99		0.833	0.179	0.149107		1	0.654919	0.533221		0.121	0.124	0.999		0.149107	0.978101	2797.53	0.152445			0.149107	0.980491	3140.32	0.152074		72	0.0218643			4.27667
#REF!	1	BCI_C1_46.dat	CASSEL	71	20650		0.09	11.955	10.003		0.171	13.416	9.381		0.04	0.03	0.015		2.007	0.925		0.837	0.461	0.385857		1.9	1.12221	0.937819		0.338	0.328	0.999		0.385857	0.99388	7124.47	0.388233			0.385857	0.994557	8011.55	0.387969		71	0.0340822			4.26268
#REF!	1	BCI_C1_317.dat	ZANTP1	69	20650		0.097	13.468	11.183		0.12	11.184	7.808		0.029	0.023	0.009		2.232	1.041		0.83	0.467	0.38761		1.23711	0.830413	0.698203		0.226	0.226	0.999		0.38761	0.994095	7155.29	0.389913			0.38761	0.994749	8046.4	0.389656		69	0.0209384			4.23411
#REF!	1	BCI_C1_45.dat	CASESY	68	20650		0.143	13.635	11.394		0.122	10.867	7.388		0.018	0.026	0.013		3.344	1.054		0.836	0.315	0.26334		0.853147	0.796993	0.648411		0.114	0.122	0.999		0.26334	0.989741	4882.65	0.26607			0.26334	0.990872	5488.06	0.265766		68	0.0135645			4.21951
#REF!	1	BCI_C1_144.dat	INGASA	68	20650		0.09	12.716	10.53		0.082	9.367	6.476		0.009	0.018	0.014		2.096	0.983		0.828	0.469	0.388332		0.911111	0.736631	0.615005		-0.022	-0.025	0.999		0.388332	0.994197	7167.87	0.390599			0.388332	0.99484	8060.65	0.390346		68	0.0041721			4.21951
#REF!	1	BCI_C1_76.dat	CROTBI	67	20650		0.767	12.367	10.276		1.346	8.999	6.045		0.017	0.031	0.021		18.212	0.956		0.831	0.053	0.044043		1.75489	0.727662	0.588264		-0.138	-0.133	0.998		0.044043	0.926573	872.282	0.0475332			0.044043	0.93421	973.537	0.0471447		67	0.0134311			4.20469
#REF!	1	BCI_C1_215.dat	PLA1PI	66	20650		0.032	13	10.828		0.031	7.143	4.941		0.03	0.026	0.011		0.766	1.005		0.833	1.313	1.09373		0.96875	0.549462	0.456317		0.169	0.169	0.997		1.09373	1.00031	20064.8	1.09339			1.09373	1.00027	22579.3	1.09343		66	0.0060838			4.18965
#REF!	1	BCI_C1_71.dat	CORDAL	60	20650		0.276	13.621	11.265		0.269	14.373	10.068		0.004	0.014	0.013		7.317	1.053		0.827	0.144	0.119088		0.974638	1.05521	0.893742		0.343	0.339	0.999		0.119088	0.976386	2238.24	0.121968			0.119088	0.978959	2512.02	0.121648		60	0.043058			4.09434
#REF!	1	BCI_C1_272.dat	SPONRA	58	20650		0.145	12.2	10.139		0.124	10.524	7.334		0.009	0.027	0.022		3.991	0.943		0.831	0.236	0.196116		0.855172	0.862623	0.723345		0.086	0.091	0.999		0.196116	0.98721	3645.55	0.198657			0.196116	0.988618	4096.42	0.198374		58	0.0116651			4.06044
#REF!	1	BCI_C1_301.dat	TURPOC	56	20650		0.077	12.212	10.272		0.071	7.551	5.418		0.02	0.024	0.012		2.186	0.944		0.841	0.432	0.363312		0.922078	0.618326	0.527453		0.214	0.204	0.996		0.363312	0.994681	6702.79	0.365255			0.363312	0.99527	7538.05	0.365039		56	0.0108022			4.02535
#REF!	1	BCI_C1_39.dat	CALOLO	54	20650		0.075	12.302	10.231		0.07	11.947	8.283		0.021	0.029	0.017		2.224	0.951		0.832	0.427	0.355264		0.933333	0.971143	0.809598		-0.066	-0.062	0.999		0.355264	0.994688	6554.27	0.357161			0.355264	0.995277	7371.02	0.35695		54	-0.0053691			3.98898
#REF!	1	BCI_C1_26.dat	ASPICR	51	20650		0.041	13.22	10.174		0.039	9.452	5.641		0.01	0.026	0.024		0.65	1.013		0.77	1.559	1.20043		0.95122	0.714977	0.554453		-0.103	-0.106	0.998		1.20043	1.00046	22018.9	1.19987			1.20043	1.00041	24778.7	1.19993		51	-0.0043323			3.93183
#REF!	1	BCI_C1_135.dat	INGAGO	51	20650		0.125	12.375	10.284		0.109	9.484	6.485		0.022	0.027	0.017		3.901	0.956		0.831	0.245	0.203595		0.872	0.766384	0.630591		-0.026	-0.015	0.999		0.203595	0.989246	3776.79	0.205808			0.203595	0.990432	4244.85	0.205562		51	-0.0016883			3.93183
#REF!	1	BCI_C1_173.dat	MICOAR	51	20650		0.208	13.375	11.07		0.165	9.193	6.117		0.028	0.024	0.013		6.501	1.033		0.828	0.159	0.131652		0.793269	0.687327	0.552575		0.004	0.002	0.999		0.131652	0.981999	2460.23	0.134065			0.131652	0.983971	2762.9	0.133797		51	0.0037105			3.93183
#REF!	1	BCI_C1_216.dat	PLA2EL	51	20650		0.041	13.122	10.875		0.039	10.842	7.409		0.01	0.031	0.02		1.274	1.014		0.829	0.796	0.659884		0.95122	0.826246	0.681287		-0.196	-0.197	0.999		0.659884	0.99857	12126.9	0.660829			0.659884	0.998729	13644	0.660724		51	-0.008027			3.93183
																																					J*=	8893							52				52
#REF!	2	XSBN_6.dat	MEZZCR	822	12263		4.735	12.826	5.465		6.741	20.87	4.277		0.032	0.013	0.007		3.667	0.714		0.426	0.195	0.08307		1.42365	1.62716	0.782617		-0.293	-0.242	0.962		0.08307	0.494983	1492.46	0.167824			0.08307	0.574749	1772.4	0.144533		822	-0.110425	0.221274		6.71174
#REF!	2	XSBN_2.dat	PARACH	768	12263		3.736	18.091	9.516		8.898	19.124	5.526		0.034	0.01	0.009		3.097	1.002		0.526	0.324	0.170424		2.38169	1.0571	0.580706		-0.061	-0.026	0.968		0.170424	0.704039	2152.7	0.242066			0.170424	0.76637	2727.02	0.222378		768	0.17172	1.60441		6.64379
#REF!	2	XSBN_3.dat	GARCCO	692	12263		2.557	18.077	10.094		5.587	21.889	7.666		0.024	0.007	0.004		2.353	0.995		0.558	0.423	0.236034		2.18498	1.21088	0.759461		-0.133	-0.133	0.958		0.236034	0.798812	2627.71	0.295481			0.236034	0.845562	3423.15	0.279145		692	0.0673847	0.0574611		6.53959
#REF!	2	XSBN_7.dat	BACCRA	536	12263		2.239	18.937	10.508		5.537	23.52	7.745		0.037	0.009	0.006		2.659	1.028		0.555	0.387	0.214785		2.47298	1.24201	0.737057		0.061	0.077	0.963		0.214785	0.819441	2330.96	0.262112			0.214785	0.862224	3054.78	0.249106		536	0.345302			6.28413
#REF!	2	XSBN_14.dat	CASTEC	536	12263		8.835	11.998	7.391		33.062	24.313	7.78		0.028	0.014	0.009		10.493	0.651		0.616	0.062	0.038192		3.74216	2.02642	1.05263		-0.604	-0.551	0.957		0.038192	0.397162	855.171	0.0961622			0.038192	0.476023	983.878	0.0802314		536	0.125211			6.28413
#REF!	2	XSBN_4.dat	KNEMFU	291	12263		1.561	20.454	8.47		3.055	19.515	4.02		0.033	0.011	0.005		3.415	1.088		0.414	0.318	0.131652		1.95708	0.954092	0.474616		0.016	-0.035	0.949		0.131652	0.822484	1423.47	0.160066			0.131652	0.864665	1867.14	0.152258		291	0.0907829			5.67332
#REF!	2	XSBN_1.dat	PITTKE	277	12263		1.399	20.374	9.528		2.853	28.94	6.363		0.025	0.012	0.007		3.216	1.082		0.468	0.337	0.157716		2.03931	1.42044	0.667821		0.07	-0.011	0.984		0.157716	0.857378	1635.88	0.183952			0.157716	0.892353	2167.38	0.176742		277	0.0756819			5.62402
#REF!	2	XSBN_11.dat	FICULA	274	12263		1.9	17.9	9.825		3.538	34.062	10.259		0.04	0.014	0.01		4.416	0.951		0.549	0.215	0.118035		1.86211	1.90291	1.04417		-0.358	-0.358	0.977		0.118035	0.812863	1291.34	0.145209			0.118035	0.856932	1689.12	0.137741		274	-0.153038			5.61313
#REF!	2	XSBN_18.dat	DIOSHA	260	12263		1.291	17.251	8.008		1.785	22.301	5.54		0.043	0.007	0.006		3.162	0.915		0.464	0.289	0.134096		1.38265	1.29274	0.691808		-0.057	-0.041	0.959		0.134096	0.841191	1417.65	0.159412			0.134096	0.879578	1869.55	0.152455		260	0.0039789			5.56068
#REF!	2	XSBN_13.dat	NEPHCH	224	12263		0.624	19.005	10.272		0.61	24.431	7.605		0.049	0.01	0.009		1.774	1.005		0.541	0.566	0.306206		0.977564	1.2855	0.740362		0.132	0.186	0.958		0.306206	0.94601	2878.5	0.323682			0.306206	0.960257	3910.41	0.318879		224	0.0064734			5.41165
#REF!	2	XSBN_9.dat	CINNBE	222	12263		0.874	19.626	7.996		1.848	28.584	4.96		0.005	0.014	0.01		2.506	1.038		0.407	0.414	0.168498		2.11442	1.45644	0.62031		0.097	0.086	0.976		0.168498	0.890322	1683.05	0.189255			0.168498	0.917991	2250.88	0.183551		222	0.0695839			5.40268
#REF!	2	XSBN_32.dat	SLOATO	217	12263		0.955	17.46	9.325		1.478	24.961	8.261		0.028	0.016	0.01		2.803	0.923		0.534	0.329	0.175686		1.54764	1.42961	0.885898		0.118	0.086	0.953		0.175686	0.897272	1741.25	0.1958			0.175686	0.923338	2333.31	0.190273		217	0.039762			5.3799
#REF!	2	XSBN_55.dat	CASTHY	197	12263		1.246	17.926	11.646		1.797	25.52	13.765		0.046	0.01	0.009		4.026	0.946		0.65	0.235	0.15275		1.44222	1.42363	1.18195		-0.25	0.034	0.848		0.15275	0.890574	1525.31	0.171518			0.15275	0.918185	2040.08	0.166361		197	-0.0663147			5.2832
#REF!	2	XSBN_20.dat	SYZYLA	174	12263		1.097	18.831	9.946		2.555	25.699	7.432		0.012	0.013	0.008		4.015	0.992		0.528	0.247	0.130416		2.32908	1.36472	0.747235		-0.116	-0.096	0.978		0.130416	0.884595	1311.1	0.14743			0.130416	0.913568	1750.6	0.142755		174	0.0154483			5.15906
#REF!	2	XSBN_30.dat	BARRPE	166	12263		0.853	19.873	9.289		1.058	32.844	7.456		0.01	0.016	0.012		3.273	1.046		0.467	0.32	0.14944		1.24033	1.65269	0.80267		0.222	0.256	0.986		0.14944	0.903961	1470.16	0.165317			0.14944	0.928466	1973.78	0.160954		166	0.0426921			5.11199
#REF!	2	XSBN_23.dat	CHISSI	166	12263		0.342	20.765	11.288		0.453	33.079	11.131		0.029	0.011	0.01		1.313	1.093		0.544	0.832	0.452608		1.32456	1.59302	0.986091		0.289	0.315	0.977		0.452608	0.977923	4115.91	0.462826			0.452608	0.983892	5641.2	0.460018		166	-0.0126201			5.11199
#REF!	2	XSBN_27.dat	EURYAU	166	12263		0.803	18.732	8.972		1.102	28.266	6.468		0.012	0.024	0.015		3.079	0.986		0.479	0.32	0.15328		1.37235	1.50897	0.720909		-0.07	-0.085	0.988		0.15328	0.906525	1503.67	0.169085			0.15328	0.930426	2020.23	0.164742		166	0.0297193			5.11199
#REF!	2	XSBN_39.dat	CASTIN	165	12263		0.673	17.413	9.676		0.793	23.216	6.076		0.011	0.01	0.006		2.598	0.916		0.556	0.353	0.196268		1.17831	1.33326	0.627945		-0.091	-0.063	0.959		0.196268	0.929386	1878.03	0.21118			0.196268	0.947778	2539.45	0.207082		165	-0.0143238			5.10595
#REF!	2	XSBN_28.dat	SEMERE	160	12263		0.503	20.245	10.916		0.541	28.808	8.855		0.026	0.01	0.008		2.003	1.065		0.539	0.532	0.286748		1.07555	1.42297	0.811195		0.105	0.189	0.971		0.286748	0.957165	2664.17	0.299581			0.286748	0.968566	3630.51	0.296054		160	0.0187219			5.07517
#REF!	2	XSBN_33.dat	POMETO	157	12263		0.479	18.226	9.597		0.633	28.093	9.171		0.014	0.013	0.01		1.944	0.958		0.527	0.493	0.259811		1.3215	1.54137	0.955611		0.033	0.022	0.967		0.259811	0.952112	2426.71	0.272879			0.259811	0.964809	3302.27	0.269287		157	0.0117795			5.05625
#REF!	2	XSBN_16.dat	PSEUIN	131	12263		0.65	18.058	8.596		0.694	28.922	7.624		0.011	0.013	0.012		3.159	0.948		0.476	0.3	0.1428		1.06769	1.60162	0.886924		0.196	0.134	0.91		0.1428	0.918758	1382.21	0.155427			0.1428	0.939739	1863.45	0.151957		131	0.0147716			4.8752
#REF!	2	XSBN_15.dat	CLEIBR	120	12263		1.682	14.736	8.003		2.017	17.23	5.605		0.023	0.017	0.015		8.922	0.773		0.543	0.087	0.047241		1.19917	1.16925	0.700362		-0.119	-0.166	0.918		0.047241	0.786075	534.445	0.0600973			0.047241	0.835174	693.647	0.0565643		120	-0.0062754			4.78749
#REF!	2	XSBN_57.dat	CASTMG	119	12263		0.714	16.384	9.055		0.954	30.04	8.19		0.01	0.012	0.009		3.821	0.859		0.553	0.225	0.124425		1.33613	1.8335	0.904473		-0.078	-0.063	0.969		0.124425	0.91394	1210.7	0.136141			0.124425	0.936078	1630.02	0.132922		119	-0.0570704			4.77912
#REF!	2	XSBN_75.dat	ALSEPE	101	12263		0.517	19.08	8.053		0.296	20.741	3.933		0.086	0.009	0.007		3.26	0.999		0.422	0.306	0.129132		0.572534	1.08705	0.488389		-0.156	-0.129	0.969		0.129132	0.928856	1236.33	0.139023			0.129132	0.947378	1671.5	0.136305		101	-0.0345774			4.61512
#REF!	2	XSBN_48.dat	ENGESP	100	12263		1.034	19.27	11.405		2.572	33.905	11.288		0.014	0.013	0.008		6.581	1.009		0.592	0.153	0.090576		2.48743	1.75947	0.989741		0.319	0.306	0.929		0.090576	0.898551	896.435	0.100802			0.090576	0.92432	1201.68	0.097992		100	0.0887031			4.60517
#REF!	2	XSBN_25.dat	MALLGA	95	12263		1.705	15.864	8.132		2.572	29.095	9.284		0.049	0.022	0.012		11.423	0.83		0.513	0.073	0.037449		1.5085	1.83403	1.14166		0.308	0.174	0.951		0.037449	0.784576	424.476	0.0477315			0.037449	0.833946	550.679	0.0449058		95	0.0772667			4.55388
#REF!	2	XSBN_53.dat	METATR	94	12263		1.775	20.2	9.69		4.649	17.985	4.594		0.025	0.021	0.011		12.021	1.057		0.48	0.088	0.04224		2.61915	0.890347	0.474097		-0.055	-0.007	0.983		0.04224	0.806667	465.67	0.0523636			0.04224	0.85193	608.019	0.0495816		94	0.131414			4.54329
#REF!	2	XSBN_12.dat	DICHGE	92	12263		0.393	20.655	11.691		0.453	26.75	9.4		0.004	0.014	0.008		2.718	1.08		0.566	0.397	0.224702		1.15267	1.29509	0.804037		0.063	0.096	0.959		0.224702	0.965536	2069.6	0.232723			0.224702	0.974768	2826.85	0.230518		92	0.0173729			4.52179
#REF!	2	XSBN_52.dat	APORYU	81	12263		1.649	19.784	11.828		3.39	31.305	12.643		0.019	0.016	0.012		12.958	1.034		0.598	0.08	0.04784		2.05579	1.58234	1.0689		0.074	0.06	0.976		0.04784	0.846538	502.566	0.0565125			0.04784	0.883811	663.787	0.0541292		81	0.0780919			4.39445
#REF!	2	XSBN_29.dat	HARPCU	78	12263		0.257	19.457	10.702		0.248	27.305	8.772		0.015	0.015	0.013		2.099	1.017		0.55	0.484	0.2662		0.964981	1.40335	0.81966		-0.029	0.037	0.968		0.2662	0.976393	2424.55	0.272636			0.2662	0.982769	3321.65	0.270867		78	-0.0022049			4.35671
#REF!	2	XSBN_54.dat	MELIKI	78	12263		2.493	18.137	7.772		5.565	26.721	4.77		0.042	0.017	0.013		20.349	0.948		0.429	0.047	0.020163		2.23225	1.47329	0.613742		-0.336	-0.321	0.998		0.020163	0.701149	255.737	0.0287571			0.020163	0.763885	323.686	0.0263953		78	-0.0277003			4.35671
#REF!	2	XSBN_72.dat	LINDME	77	12263		0.552	17.537	7.405		0.814	21.711	4.449		0.019	0.018	0.017		4.566	0.916		0.422	0.201	0.084822		1.47464	1.23801	0.60081		-0.103	-0.011	0.959		0.084822	0.914562	824.791	0.0927461			0.084822	0.936551	1110.64	0.0905684		77	-0.0137421			4.34381
#REF!	2	XSBN_103.dat	CASTMK	76	12263		0.575	18.685	11.93		0.518	27.64	12.305		0.046	0.01	0.012		4.819	0.976		0.638	0.203	0.129514		0.90087	1.47926	1.03143		-0.086	0.01	0.866		0.129514	0.945681	1217.92	0.136953			0.129514	0.960011	1654.39	0.134909		76	-0.0434457			4.33073
#REF!	2	XSBN_42.dat	DIOSNI	75	12263		0.5	16.471	7.927		0.421	18.306	4.699		0.043	0.02	0.013		4.244	0.86		0.481	0.203	0.097643		0.842	1.11141	0.592784		0.059	0.081	0.946		0.097643	0.927697	936.016	0.105253			0.097643	0.946504	1265.07	0.103162		75	0.0014274			4.31749
#REF!	2	XSBN_49.dat	ARDISO	72	12263		1.314	17.786	8.71		3.13	27.74	7.375		0.035	0.015	0.009		11.621	0.929		0.49	0.08	0.0392		2.38204	1.55965	0.846728		0.38	0.422	0.978		0.0392	0.834417	417.783	0.0469789			0.0392	0.874197	549.887	0.0448412		72	0.0168424			4.27667
#REF!	2	XSBN_114.dat	COLOTH	72	12263		0.814	16.814	9.225		1.067	20.084	7.011		0.025	0.018	0.011		7.193	0.878		0.549	0.122	0.066978		1.31081	1.19448	0.76		0.121	0.078	0.972		0.066978	0.898648	662.813	0.074532			0.066978	0.924395	888.529	0.0724561		72	0.18269			4.27667
#REF!	2	XSBN_59.dat	LITSDI	72	12263		0.159	20.254	8.38		0.134	28.316	5.337		0.012	0.013	0.012		1.403	1.058		0.414	0.754	0.312156		0.842767	1.39804	0.636874		0.167	0.202	0.976		0.312156	0.982472	2825.53	0.317725			0.312156	0.987228	3877.49	0.316195		72	0.0070343			4.27667
#REF!	2	XSBN_98.dat	ALPHMO	70	12263		0.418	18.403	8.904		0.422	34.629	10.036		0.013	0.023	0.015		3.801	0.961		0.484	0.253	0.122452		1.00957	1.8817	1.12713		0.089	-0.011	0.91		0.122452	0.946602	1150.39	0.129359			0.122452	0.9607	1563.06	0.127461		70	-0.0508633			4.2485
#REF!	2	XSBN_74.dat	POLYSI	70	12263		0.818	17.455	8.311		0.967	25.096	6.661		0.028	0.019	0.018		7.441	0.911		0.476	0.122	0.058072		1.18215	1.43775	0.801468		-0.122	-0.032	0.937		0.058072	0.886782	582.369	0.0654863			0.058072	0.915259	778.072	0.0634487		70	-0.0031286			4.2485
#REF!	2	XSBN_63.dat	PERSTE	68	12263		0.369	19.692	8.063		0.602	28.613	4.988		0.008	0.013	0.011		3.457	1.028		0.409	0.297	0.121473		1.63144	1.45303	0.618628		-0.184	-0.189	0.976		0.121473	0.947597	1140	0.128191			0.121473	0.961442	1549.36	0.126345		68	0.0954935			4.21951
#REF!	2	XSBN_51.dat	SYMPCO	68	12263		0.603	20.524	10.053		1.065	37.964	9.977		0.015	0.014	0.017		5.647	1.071		0.49	0.19	0.0931		1.76617	1.84974	0.99244		0.515	0.55	0.991		0.0931	0.930678	889.608	0.100035			0.0931	0.948752	1203.35	0.0981289		68	-0.024337			4.21951
#REF!	2	XSBN_113.dat	LITSPI	65	12263		0.655	18.103	7.808		0.571	22.92	4.287		0.06	0.011	0.018		6.417	0.945		0.431	0.147	0.063357		0.871756	1.26609	0.549052		-0.133	-0.067	0.957		0.063357	0.902482	624.316	0.070203			0.063357	0.927334	837.829	0.0683217		65	-0.0246461			4.17439
#REF!	2	XSBN_41.dat	MACRDI	62	12263		0.656	18	8.672		0.718	18.689	4.796		0.038	0.012	0.009		6.733	0.939		0.482	0.139	0.066998		1.09451	1.03828	0.553044		-0.242	-0.156	0.979		0.066998	0.911504	653.659	0.0735027			0.066998	0.934224	879.443	0.0717151		62	-0.0361161			4.12713
#REF!	2	XSBN_138.dat	DUABGR	57	12263		0.66	16.34	8.69		0.744	15.104	4.261		0.048	0.019	0.012		7.371	0.852		0.532	0.116	0.061712		1.12727	0.924357	0.490334		-0.198	-0.215	0.987		0.061712	0.911201	602.287	0.067726			0.061712	0.933993	810.257	0.0660733		57	-0.011005			4.04305
#REF!	2	XSBN_94.dat	ELAEAU	57	12263		0.308	20.115	11.604		0.328	23.525	8.643		0.013	0.013	0.009		3.437	1.049		0.577	0.305	0.175985		1.06494	1.16953	0.744829		0.146	0.162	0.962		0.175985	0.970863	1612	0.181267			0.175985	0.9787	2205.07	0.179815		57	0.0195159			4.04305
#REF!	2	XSBN_124.dat	FICUAU	56	12263		0.865	15.404	9.306		1.04	16.587	6.296		0.047	0.014	0.009		9.838	0.803		0.604	0.082	0.049528		1.20231	1.0768	0.676553		0.217	0.263	0.952		0.049528	0.892184	493.679	0.0555132			0.049528	0.919426	660.588	0.0538684		56	0.0545761			4.02535
#REF!	2	XSBN_108.dat	SARCKA	54	12263		1.769	19.096	9.066		5.447	17.741	4.505		0.03	0.013	0.014		20.858	0.996		0.475	0.048	0.0228		3.07914	0.929043	0.496912		-0.176	-0.242	0.985		0.0228	0.793492	255.529	0.0287337			0.0228	0.841232	332.365	0.0271031		54	0.147369			3.98898
#REF!	2	XSBN_109.dat	ACTIOB	53	12263		2.5	20.722	8.688		9.917	20.867	4.762		0.043	0.012	0.015		30.029	1.08		0.419	0.036	0.015084		3.9668	1.007	0.548112		-0.261	-0.386	0.957		0.015084	0.719868	186.343	0.0209538			0.015084	0.779908	237.176	0.0193408		53	0.203392			3.97029
#REF!	2	XSBN_19.dat	DYSOBI	53	12263		0.462	18.75	10.288		0.518	34.226	11.862		0.048	0.018	0.011		5.544	0.978		0.549	0.176	0.096624		1.12121	1.82539	1.15299		-0.041	0.043	0.973		0.096624	0.947221	907.156	0.102008			0.096624	0.961162	1232.78	0.100528		53	-0.0559605			3.97029
#REF!	2	XSBN_147.dat	SAPIBA	53	12263		0.706	19.843	11.759		0.717	18.838	6.83		0.027	0.018	0.016		8.479	1.035		0.593	0.122	0.072346		1.01558	0.949352	0.580832		-0.349	-0.333	0.97		0.072346	0.929007	692.539	0.0778746			0.072346	0.947492	936.345	0.0763553		53	-0.0517669			3.97029
#REF!	2	XSBN_65.dat	SYZYRO	53	12263		0.28	20.48	10.882		0.242	26.53	7.689		0.026	0.017	0.016		3.363	1.068		0.531	0.317	0.168327		0.864286	1.29541	0.70658		-0.006	-0.048	0.973		0.168327	0.971396	1541.01	0.173284			0.168327	0.979093	2108.27	0.171921		53	0.0043532			3.97029
#REF!	2	XSBN_22.dat	TRIGTH	51	12263		0.265	16	8.766		0.317	27.388	8.452		0.006	0.017	0.016		3.312	0.834		0.548	0.252	0.138096		1.19623	1.71175	0.96418		0.18	0.217	0.961		0.138096	0.965444	1272.04	0.143039			0.138096	0.9747	1737.43	0.141681		51	0.0307518			3.93183
																																					J*=	18631							33				33
#REF!	3	FS_8.dat	CYATPO	2495	19171		7.684	25.814	3.123		45.989	75.406	1.052		0.009	0.009	0.003		2.451	1.232		0.121	0.503	0.060863		5.98503	2.92113	0.336856		0.454	0.423	0.959		0.060863	0.326118	3477.09	0.186629			0.060863	0.332428	3509.95	0.183087		2495	0.860747	0.403895		7.82204
#REF!	3	FS_4.dat	PYRESH	1980	19171		4.237	25.115	17.804		8.443	106.617	50.735		0.032	0.01	0.008		1.703	1.163		0.709	0.683	0.484247		1.99268	4.24515	2.84964		0.076	0.121	0.942		0.484247	0.89832	10043.2	0.539058			0.484247	0.9009	10304.7	0.537514		1980	-0.132139	2.45822		7.59085
#REF!	3	FS_6.dat	MELISQ	1909	19171		4.31	26.58	17.59		8.826	101.95	38.733		0.028	0.01	0.012		1.796	1.225		0.662	0.682	0.451484		2.0478	3.83559	2.20199		0.162	0.218	0.933		0.451484	0.889296	9458.72	0.507687			0.451484	0.892078	9702.52	0.506104		1909	-0.0207089	0.00987576		7.55433
#REF!	3	FS_3.dat	CASTCU	1409	19171		3.264	28.407	20.217		7.326	109.581	49.858		0.024	0.011	0.014		1.844	1.273		0.712	0.69	0.49128		2.24449	3.85754	2.46614		0.38	0.433	0.927		0.49128	0.927376	9869.82	0.529753			0.49128	0.929277	10135.1	0.528669		1409	0.166549			7.25064
#REF!	3	FS_9.dat	MACHTH	1292	19171		2.288	28.437	19.065		3.487	134.037	47.686		0.045	0.01	0.014		1.41	1.266		0.67	0.898	0.60166		1.52404	4.71347	2.50123		0.486	0.414	0.92		0.60166	0.956103	11724.2	0.629284			0.60166	0.957287	12049.1	0.628506		1292	0.0585068			7.16395
#REF!	3	FS_14.dat	LIMLUR	1281	19171		2.003	25.741	18.409		2.659	123.052	56.397		0.051	0.012	0.014		1.244	1.145		0.715	0.92	0.6578		1.32751	4.78039	3.06356		0.323	0.329	0.952		0.6578	0.965467	12693.8	0.681328			0.6578	0.966407	13049	0.680666		1281	-0.0274375			7.1554
#REF!	3	FS_5.dat	LITSAC	1016	19171		1.892	23.023	16.228		2.923	109.125	44.127		0.045	0.004	0.006		1.482	1.009		0.705	0.681	0.480105		1.54493	4.73983	2.71919		-0.093	-0.066	0.964		0.480105	0.94424	9473.05	0.508456			0.480105	0.945726	9732.31	0.507658		1016	-0.227927			6.92363
#REF!	3	FS_1.dat	HELIFO	772	19171		3.259	12.217	8.474		7.897	63.293	26.839		0.034	0.011	0.007		3.359	0.528		0.694	0.157	0.108958		2.42314	5.18073	3.16722		-0.483	-0.482	0.974		0.108958	0.746904	2717.88	0.145879			0.108958	0.752267	2776.72	0.14484		772	-0.592059			6.64898
#REF!	3	FS_11.dat	MACHMU	663	19171		1.049	21.115	14.878		1.145	87.797	35.857		0.053	0.006	0.006		1.259	0.908		0.705	0.721	0.508305		1.09152	4.15804	2.41007		-0.099	-0.122	0.948		0.508305	0.966723	9796.22	0.525802			0.508305	0.96763	10070.7	0.52531		663	-0.195931			6.49677
#REF!	3	FS_2.dat	ENGERO	646	19171		2.307	23.265	15.709		4.36	83.707	33.708		0.024	0.006	0.009		2.842	0.999		0.675	0.352	0.2376		1.8899	3.59798	2.14578		0.022	-0.009	0.939		0.2376	0.899881	4919.24	0.264035			0.2376	0.902426	5047.54	0.26329		646	-0.0647228			6.4708
#REF!	3	FS_20.dat	CLEYJA	579	19171		1.741	30.211	21.877		2.325	147.9	67.098		0.051	0.012	0.014		2.393	1.293		0.724	0.54	0.39096		1.33544	4.89557	3.06706		0.274	0.263	0.926		0.39096	0.953823	7636.61	0.409887			0.39096	0.955065	7847.73	0.409354		579	-0.0350095			6.3613
#REF!	3	FS_13.dat	DIOSMO	512	19171		1.21	30.627	22.17		1.895	119.471	57.716		0.014	0.01	0.011		1.881	1.306		0.724	0.694	0.502456		1.56612	3.90084	2.60334		0.256	0.275	0.927		0.502456	0.973508	9616	0.516129			0.502456	0.974235	9887.33	0.515744		512	0.04174			6.23832
#REF!	3	FS_15.dat	SCHEOC	500	19171		0.959	24.514	17.198		1.093	128.096	53.368		0.05	0.006	0.01		1.527	1.045		0.702	0.684	0.480168		1.13973	5.22542	3.10315		0.026	0.021	0.96		0.480168	0.971766	9205.93	0.494119			0.480168	0.97254	9465.22	0.493726		500	-0.141544			6.21461
#REF!	3	FS_12.dat	GLOCAC	451	19171		0.769	20.608	14.411		0.711	91.623	39.97		0.052	0.01	0.008		1.357	0.876		0.699	0.645	0.450855		0.924577	4.44599	2.77358		-0.2	-0.189	0.953		0.450855	0.97136	8647.54	0.464148			0.450855	0.972144	8891.01	0.463774		451	-0.168885			6.11147
#REF!	3	FS_21.dat	ELAEJA	405	19171		2.79	37.516	26.368		7.288	106.228	43.96		0.023	0.02	0.029		5.482	1.591		0.703	0.29	0.20387		2.61219	2.83154	1.66717		0.273	0.424	0.843		0.20387	0.921754	4120.73	0.221176			0.20387	0.92379	4230.82	0.220689		405	0.249957			6.00389
#REF!	3	FS_10.dat	MYRSSE	392	19171		6.34	36.387	27.597		17.524	63.951	23.124		0.041	0.012	0.011		12.869	1.542		0.758	0.12	0.09096		2.76404	1.75752	0.837917		-0.248	-0.039	0.815		0.09096	0.82626	2051.02	0.110086			0.09096	0.830324	2100.14	0.109548		392	0.0685278			5.97126
#REF!	3	FS_7.dat	SYMPTH	302	19171		0.713	23.161	16.818		0.722	92.093	43.814		0.044	0.008	0.004		1.88	0.977		0.726	0.52	0.37752		1.01262	3.97621	2.60518		-0.137	-0.138	0.96		0.37752	0.973968	7221.56	0.38761			0.37752	0.974683	7425.42	0.387326		302	-0.142892			5.71043
#REF!	3	FS_23.dat	PRUNPH	273	19171		0.559	26.157	18.08		0.522	142.511	52.607		0.011	0.007	0.012		1.63	1.101		0.691	0.676	0.467116		0.93381	5.44829	2.90968		-0.022	-0.067	0.944		0.467116	0.983559	8848.32	0.474924			0.467116	0.984014	9100.56	0.474704		273	-0.0887069			5.60947
#REF!	3	FS_25.dat	CYCLLO	258	19171		0.963	31.926	22.857		1.224	121.445	63.856		0.014	0.02	0.025		2.971	1.343		0.716	0.452	0.323632		1.27103	3.80395	2.79372		0.307	0.346	0.929		0.323632	0.971873	6204.09	0.332998			0.323632	0.972644	6378.85	0.332734		258	0.076948			5.55296
#REF!	3	FS_36.dat	CINNMI	218	19171		0.426	25.523	17.936		0.569	78.554	36.953		0.011	0.014	0.006		1.556	1.072		0.703	0.688	0.483664		1.33568	3.07777	2.06027		0.067	0.038	0.936		0.483664	0.987663	9123.71	0.489706			0.483664	0.988006	9384.88	0.489535		218	-0.0220408			5.3845
#REF!	3	FS_30.dat	MACHZU	168	19171		0.283	27.193	19.347		0.299	146.225	57.455		0.012	0.008	0.011		1.339	1.139		0.711	0.85	0.60435		1.05654	5.3773	2.96971		0.061	0.098	0.95		0.60435	0.994131	11326.1	0.607918			0.60435	0.994296	11652.5	0.607817		168	-0.0325175			5.12396
#REF!	3	FS_17.dat	RANDCO	136	19171		0.238	33.115	22.598		0.228	170.548	63.747		0.014	0.014	0.018		1.395	1.384		0.682	0.992	0.676544		0.957983	5.15017	2.82091		0.268	0.279	0.909		0.676544	0.996522	12648.7	0.678905			0.676544	0.99662	13014	0.678839		136	0.0233551			4.91265
#REF!	3	FS_45.dat	CYATSP	126	19171		0.955	12.436	2.783		0.971	39.191	5.547		0.019	0.014	0.007		6.029	0.52		0.224	0.086	0.019264		1.01675	3.15142	1.99317		-0.306	-0.084	0.818		0.019264	0.74388	482.48	0.0258966			0.019264	0.749286	492.883	0.0257098		126	-0.203154			4.83628
#REF!	3	FS_40.dat	CYCLGI	123	19171		0.283	21.212	15.668		0.274	89.282	43.401		0.016	0.013	0.012		1.832	0.886		0.739	0.484	0.357676		0.968198	4.20903	2.77004		-0.098	-0.063	0.968		0.357676	0.988283	6742.87	0.361917			0.357676	0.988609	6936.01	0.361797		123	-0.0415223			4.81218
#REF!	3	FS_32.dat	ADINFO	98	19171		0.311	26.578	19.393		0.281	120.355	52.35		0.026	0.01	0.009		2.526	1.109		0.73	0.439	0.32047		0.903537	4.52837	2.69943		-0.168	-0.233	0.947		0.32047	0.98897	6037.27	0.324044			0.32047	0.989277	6210.32	0.323944		98	-0.0821572			4.58497
#REF!	3	FS_46.dat	LAGESU	97	19171		0.512	14.105	10.489		0.529	31.559	16.411		0.039	0.013	0.012		4.197	0.588		0.744	0.14	0.10416		1.0332	2.23743	1.56459		-0.369	-0.36	0.984		0.10416	0.957141	2027.5	0.108824			0.10416	0.958298	2083.75	0.108693		97	-0.147096			4.57471
#REF!	3	FS_28.dat	CINNSU	94	19171		0.161	34.69	23.805		0.135	146.582	52.588		0.012	0.01	0.015		1.362	1.447		0.686	1.062	0.728532		0.838509	4.22548	2.20912		-0.198	-0.219	0.927		0.728532	0.998124	13598.8	0.729902			0.728532	0.998176	13992.2	0.729863		94	-0.0346099			4.54329
#REF!	3	FS_41.dat	CRYPCH	92	19171		0.19	24.714	17.966		0.154	76.895	37.743		0.018	0.02	0.015		1.648	1.031		0.727	0.626	0.455102		0.810526	3.11139	2.1008		0.113	0.119	0.971		0.455102	0.994122	8529.14	0.457793			0.455102	0.994287	8774.89	0.457717		92	0.0049062			4.52179
#REF!	3	FS_24.dat	TRICDU	91	19171		0.167	24.738	17.432		0.21	91.55	38.517		0.019	0.011	0.01		1.457	1.032		0.705	0.708	0.49914		1.25749	3.70078	2.20956		-0.05	-0.023	0.95		0.49914	0.995123	9345.06	0.501586			0.49914	0.995259	9614.59	0.501517		91	-0.0078584			4.51086
#REF!	3	FS_27.dat	ILEXFO	71	19171		0.4	19.286	14.243		0.469	52.347	27.424		0.019	0.013	0.018		4.483	0.804		0.739	0.179	0.132281		1.1725	2.71425	1.92544		-0.15	-0.195	0.982		0.132281	0.975612	2526.14	0.135588			0.132281	0.976282	2597.57	0.135495		71	-0.051034			4.26268
#REF!	3	FS_48.dat	RHUSSU	68	19171		0.295	23.246	16.117		0.274	194.907	63.353		0.019	0.03	0.029		3.453	0.968		0.693	0.28	0.19404		0.928814	8.38454	3.93082		0.017	-0.025	0.961		0.19404	0.985067	3669.96	0.196982			0.19404	0.985481	3774.75	0.196899		68	-0.0733553			4.21951
#REF!	3	FS_42.dat	MICHCO	60	19171		0.105	25.614	18.27		0.094	46.132	26.673		0.014	0.02	0.018		1.396	1.067		0.713	0.764	0.544732		0.895238	1.80105	1.45993		0.003	0.024	0.95		0.544732	0.997316	10176.2	0.546198			0.544732	0.997391	10470.4	0.546157		60	-0.0111877			4.09434
#REF!	3	FS_19.dat	PASAHR	54	19171		0.327	17.837	13.129		0.22	70.218	41.26		0.055	0.029	0.03		4.812	0.742		0.736	0.154	0.113344		0.672783	3.93665	3.14266		-0.163	-0.129	0.968		0.113344	0.977829	2159.59	0.115914			0.113344	0.97844	2220.8	0.115841		54	-0.111872			3.98898
																																					J*=	17548							33				33
#REF!	4	GTS_1.dat	CASEYR	5008	18215		9.943	15.83	13.237		30.074	36.24	25.224		0.009	0.005	0.004		1.517	0.916		0.836	0.604	0.504944		3.02464	2.28932	1.90557		-0.128	-0.132	0.999		0.504944	0.781372	11340	0.646227			0.504944	0.787678	11676.8	0.641054		5008	0.119164	0.466844		8.51879
#REF!	4	GTS_5.dat	CAMCHE	2831	18215		4.841	20.702	17.989		8.722	45.313	36.23		0.027	0.006	0.002		1.306	1.028		0.869	0.787	0.683903		1.80169	2.18882	2.01401		0.096	0.1	0.996		0.683903	0.930609	12896	0.734899			0.683903	0.932979	13352.2	0.733031		2831	-0.0089251	2.93923		7.94839
#REF!	4	GTS_16.dat	RHOLAT	1718	18215		10.037	17.814	15.847		59.482	55.852	43.619		0.012	0.009	0.008		4.463	0.825		0.89	0.185	0.16465		5.92627	3.13529	2.75251		-0.48	-0.456	0.997		0.16465	0.668132	4324.41	0.246433			0.16465	0.676352	4434.23	0.243438		1718	0.385253	0.00308279		7.44892
#REF!	4	GTS_20.dat	VACMAN	1156	18215		5.585	22.173	19.767		36.986	59.599	47.029		0.01	0.015	0.014		3.691	0.993		0.891	0.269	0.239679		6.62238	2.68791	2.37917		-0.072	-0.019	0.995		0.239679	0.827146	5084.82	0.289766			0.239679	0.832415	5244.68	0.287932		1156	0.375496			7.05272
#REF!	4	GTS_25.dat	RHOMAR	780	18215		2.944	20.988	18.215		6.732	31.32	23.584		0.024	0.011	0.008		2.884	0.92		0.868	0.319	0.276892		2.28668	1.49228	1.29476		-0.031	-0.037	0.997		0.276892	0.895993	5422.93	0.309034			0.276892	0.899418	5607.61	0.307857		780	0.0739585			6.65929
#REF!	4	GTS_17.dat	EURRUB	705	18215		2.549	24.202	21.189		6.604	46.092	35.422		0.028	0.011	0.009		2.762	1.056		0.875	0.382	0.33425		2.59082	1.90447	1.67172		0.025	0.014	0.997		0.33425	0.925908	6334.77	0.360997			0.33425	0.928427	6557.72	0.360017		705	0.0814789			6.5582
#REF!	4	GTS_10.dat	CAMFRA	679	18215		4.198	19.085	16.664		14.634	37.908	30.145		0.026	0.012	0.007		4.723	0.831		0.873	0.176	0.153648		3.48595	1.98627	1.80899		-0.284	-0.292	0.997		0.153648	0.824307	3270.89	0.186397			0.153648	0.829644	3373.37	0.185197		679	0.0954952			6.52062
#REF!	4	GTS_13.dat	SYZBUX	520	18215		2.703	23.996	19.83		7.065	36.394	24.959		0.027	0.012	0.008		3.972	1.036		0.826	0.261	0.215586		2.61376	1.51667	1.25865		0.036	0.036	1		0.215586	0.902673	4191	0.238831			0.215586	0.905902	4334.79	0.237979		520	0.124317			6.25383
#REF!	4	GTS_14.dat	CORGLA	499	18215		3.081	20.105	16.591		5.045	39.606	27.098		0.025	0.007	0.007		4.716	0.867		0.825	0.184	0.1518		1.63746	1.96996	1.6333		-0.21	-0.206	1		0.1518	0.862894	3087.04	0.17592			0.1518	0.867248	3188.29	0.175036		499	-0.104919			6.21261
#REF!	4	GTS_26.dat	CYCGLA	428	18215		1.509	18.412	15.77		2.158	38.13	29.301		0.045	0.012	0.006		2.693	0.791		0.857	0.294	0.251958		1.43009	2.07093	1.85802		-0.245	-0.264	0.995		0.251958	0.932477	4741.52	0.270203			0.251958	0.934788	4909.58	0.269535		428	-0.140457			6.05912
#REF!	4	GTS_28.dat	ITEOBL	414	18215		1.402	22.78	18.826		4.002	43.462	29.686		0.019	0.012	0.006		2.587	0.978		0.826	0.378	0.312228		2.85449	1.9079	1.57686		-0.239	-0.239	0.999		0.312228	0.950598	5763.71	0.328454			0.312228	0.952321	5971.97	0.32786		414	-0.0388119			6.02587
#REF!	4	GTS_31.dat	CASFAR	368	18215		0.695	24.599	21.709		0.757	50.192	40.197		0.039	0.008	0.007		1.442	1.053		0.883	0.73	0.64459		1.08921	2.04041	1.85163		-0.039	-0.051	0.994		0.64459	0.988569	11442.1	0.652043			0.64459	0.988983	11872	0.65177		368	-0.031762			5.90808
#REF!	4	GTS_44.dat	MACGRI	225	18215		1.438	19.409	15.032		2.029	35.424	21.246		0.048	0.013	0.012		4.884	0.824		0.775	0.169	0.130975		1.41099	1.82513	1.41338		-0.158	-0.164	0.999		0.130975	0.921596	2493.88	0.142118			0.130975	0.924249	2581.24	0.14171		225	-0.0580419			5.4161
#REF!	4	GTS_27.dat	MACTHU	185	18215		1.573	21.478	16.578		2.503	54.834	32.375		0.047	0.016	0.016		6.496	0.91		0.772	0.14	0.10808		1.59123	2.55303	1.95289		-0.122	-0.131	0.999		0.10808	0.919962	2061.59	0.117483			0.10808	0.922666	2133.68	0.117139		185	-0.103435			5.22036
#REF!	4	GTS_35.dat	ADIMIL	177	18215		0.436	23.859	21.085		0.502	43.788	34.971		0.02	0.011	0.011		1.881	1.01		0.884	0.537	0.474708		1.15138	1.83528	1.65857		0.004	0.018	0.997		0.474708	0.988962	8423.15	0.480006			0.474708	0.989362	8739.78	0.479812		177	-0.0126363			5.17615
#REF!	4	GTS_34.dat	PHOGLA	169	18215		1.277	22.265	18.611		3.104	53.162	36.87		0.009	0.016	0.016		5.774	0.943		0.836	0.163	0.136268		2.4307	2.38769	1.98109		0.12	0.111	0.999		0.136268	0.942468	2537.2	0.144586			0.136268	0.944458	2628.09	0.144282		169	0.0816023			5.1299
#REF!	4	GTS_6.dat	CHISAL	166	18215		0.429	23.628	18.296		0.399	49.349	29.309		0.007	0.012	0.014		1.977	1		0.774	0.506	0.391644		0.93007	2.08858	1.60193		-0.028	-0.024	0.999		0.391644	0.985519	6973.56	0.397399			0.391644	0.986041	7234.78	0.397188		166	-0.0399683			5.11199
#REF!	4	GTS_23.dat	CINSUB	161	18215		0.967	22.224	17.209		1.861	44.792	26.567		0.019	0.007	0.007		4.589	0.94		0.774	0.205	0.15867		1.92451	2.01548	1.54379		0.141	0.152	0.999		0.15867	0.953608	2919.8	0.166389			0.15867	0.955231	3025.63	0.166106		161	0.06322			5.0814
#REF!	4	GTS_49.dat	CYCMYR	136	18215		0.496	24.176	21.289		0.538	50.417	40.068		0.024	0.015	0.012		2.786	1.022		0.881	0.367	0.323327		1.08468	2.08542	1.8821		-0.158	-0.165	0.995		0.323327	0.984039	5765.77	0.328571			0.323327	0.984614	5981.43	0.328379		136	-0.044746			4.91265
#REF!	4	GTS_38.dat	ELADEC	125	18215		0.525	24.089	19.894		0.546	54.042	37.01		0.029	0.015	0.014		3.207	1.017		0.826	0.317	0.261842		1.04	2.24343	1.86036		0.086	0.089	1		0.261842	0.980314	4687.07	0.2671			0.261842	0.981021	4861.72	0.266908		125	0.0025317			4.82831
#REF!	4	GTS_46.dat	LYOOVA	122	18215		0.405	23.694	20.638		0.331	39.672	30.709		0.039	0.013	0.012		2.539	1		0.871	0.394	0.343174		0.817284	1.67435	1.48798		-0.15	-0.161	0.997		0.343174	0.986868	6102.15	0.34774			0.343174	0.987343	6331.05	0.347573		122	-0.036472			4.80402
#REF!	4	GTS_30.dat	PIEFOR	121	18215		1.148	20.565	18.054		1.465	53.637	43.711		0.047	0.008	0.01		7.247	0.868		0.878	0.12	0.10536		1.27613	2.60817	2.42113		-0.216	-0.205	0.995		0.10536	0.944688	1957.11	0.111529			0.10536	0.946605	2027.38	0.111303		121	-0.11319			4.79579
#REF!	4	GTS_51.dat	TOXSUC	116	18215		0.577	21.865	17.99		0.478	40.838	28.188		0.05	0.012	0.008		3.797	0.923		0.823	0.243	0.199989		0.828423	1.86773	1.56687		-0.07	-0.075	1		0.199989	0.974238	3602.21	0.205277			0.199989	0.975158	3735.6	0.205084		116	-0.0366268			4.75359
#REF!	4	GTS_57.dat	ALNFOR	99	18215		0.438	22.417	19.574		0.829	48.951	38.566		0.014	0.022	0.026		3.376	0.945		0.873	0.28	0.24444		1.89269	2.18366	1.97027		0.143	0.121	0.997		0.24444	0.982861	4364.23	0.248703			0.24444	0.983478	4527.28	0.248547		99	0.0352528			4.59512
#REF!	4	GTS_8.dat	RHOSIM	99	18215		0.979	24.979	21.933		3.073	45.326	36.34		0.009	0.008	0.011		7.554	1.053		0.878	0.139	0.122042		3.13892	1.81456	1.65686		0.321	0.295	0.994		0.122042	0.960997	2228.51	0.126995			0.122042	0.962372	2309.91	0.126814		99	0.173833			4.59512
#REF!	4	GTS_58.dat	MICSKI	89	18215		0.329	26.582	20.419		0.271	45.433	26.673		0.033	0.014	0.012		2.825	1.12		0.768	0.397	0.304896		0.823708	1.70916	1.30628		0.151	0.156	0.999		0.304896	0.988569	5412.18	0.308421			0.304896	0.988983	5615.54	0.308292		89	0.0094651			4.48864
#REF!	4	GTS_53.dat	ILECHI	87	18215		0.488	20.5	17.189		0.933	46.665	33.285		0.017	0.013	0.013		4.283	0.864		0.838	0.202	0.169276		1.91189	2.27634	1.93641		-0.235	-0.229	1		0.169276	0.976247	3042.73	0.173395			0.169276	0.977097	3155.64	0.173244		87	-0.0666167			4.46591
#REF!	4	GTS_50.dat	VIBERO	68	18215		0.545	19.561	16.341		0.49	38.428	27.066		0.01	0.018	0.018		6.128	0.823		0.835	0.134	0.11189		0.899083	1.96452	1.65632		0.272	0.27	1		0.11189	0.97016	2023.84	0.115332			0.11189	0.971221	2098.47	0.115205		68	0.030591			4.21951
#REF!	4	GTS_42.dat	CLEJAP	64	18215		0.309	25.327	22.286		0.323	50.038	40.083		0.014	0.018	0.018		3.69	1.066		0.88	0.289	0.25432		1.04531	1.97568	1.79857		0.328	0.297	0.995		0.25432	0.98942	4510.53	0.25704			0.25432	0.989803	4680.16	0.25694		64	0.0405524			4.15888
#REF!	4	GTS_3.dat	NEOAUR	60	18215		0.255	24.455	18.931		0.299	41.448	23.742		0.007	0.024	0.025		3.241	1.029		0.774	0.318	0.246132		1.17255	1.69487	1.25413		-0.234	-0.251	0.998		0.246132	0.989636	4364.36	0.24871			0.246132	0.990012	4528.53	0.248615		60	-0.0531281			4.09434
#REF!	4	GTS_36.dat	SYMSTE	60	18215		0.964	22.143	19.368		1.249	49.801	38.625		0.043	0.012	0.014		12.278	0.932		0.875	0.076	0.0665		1.29564	2.24906	1.99427		-0.382	-0.383	0.997		0.0665	0.954201	1222.95	0.0696918			0.0665	0.955804	1267.31	0.0695749		60	-0.13514			4.09434
#REF!	4	GTS_55.dat	CASTIB	58	18215		0.708	22.313	19.161		0.54	38.548	28.77		0.017	0.021	0.016		9.33	0.939		0.859	0.101	0.086759		0.762712	1.7276	1.50149		-0.14	-0.132	0.994		0.086759	0.966378	1575.41	0.0897775			0.086759	0.96757	1633.28	0.0896669		58	-0.0445756			4.06044
#REF!	4	GTS_11.dat	QUESER	55	18215		0.37	26.587	23.264		0.32	27.069	20.331		0.032	0.028	0.025		5.133	1.118		0.875	0.218	0.19075		0.864865	1.01813	0.873925		0.074	0.078	0.989		0.19075	0.986878	3391.79	0.193286			0.19075	0.987352	3519.02	0.193194		55	0.0091374			4.00733
																																					J*=	11170							30				30
#REF!	5	DHS_6.dat	CASTCH	2223	11906		5.83	16.245	13.474		11.784	45.133	30.755		0.031	0.01	0.01		1.67	1.068		0.829	0.64	0.53056		2.02127	2.77827	2.28254		0.082	0.081	0.998		0.53056	0.850276	6969.92	0.623986			0.53056	0.858219	7360.41	0.61821		2223	-0.083109	0.384743		7.70661
#REF!	5	DHS_7.dat	SCHISU	2130	11906		6.158	17.677	14.91		17.455	33.632	25.591		0.026	0.014	0.009		1.84	1.151		0.843	0.625	0.526875		2.83452	1.90259	1.71636		0.266	0.283	0.996		0.526875	0.853799	6892.95	0.617095			0.526875	0.861586	7280.73	0.611518		2130	0.376416	2.20565		7.66388
#REF!	5	DHS_8.dat	CRAIKW	1054	11906		5.108	20.835	17.904		16.409	39.417	30.909		0.026	0.008	0.009		3.085	1.222		0.859	0.396	0.340164		3.21241	1.89186	1.72637		0.097	0.108	0.996		0.340164	0.845283	4495.1	0.402426			0.340164	0.853446	4745.46	0.398577		1054	0.318199	0.0178927		6.96035
#REF!	5	DHS_19.dat	ENG2RO	682	11906		3.235	17.766	15.217		6.965	48.945	35.753		0.025	0.01	0.007		3.02	1.008		0.857	0.334	0.286238		2.15301	2.75498	2.34954		-0.046	-0.046	0.997		0.286238	0.867867	3684.06	0.329818			0.286238	0.875014	3894.74	0.327124		682	-0.0773271			6.52503
#REF!	5	DHS_9.dat	CRY1CH	633	11906		2.423	16.642	12.969		6.332	33.921	20.554		0.027	0.012	0.008		2.437	0.94		0.779	0.386	0.300694		2.61329	2.03828	1.58486		0.136	0.122	0.997		0.300694	0.883554	3801.41	0.340323			0.300694	0.88996	4022.72	0.337874		633	0.133087			6.45047
#REF!	5	DHS_14.dat	ACMEAC	601	11906		3.011	10.885	9.056		5.332	29.703	20.258		0.039	0.016	0.015		3.189	0.613		0.832	0.192	0.159744		1.77084	2.7288	2.23697		-0.215	-0.219	0.999		0.159744	0.779415	2289.33	0.204954			0.159744	0.79019	2406.91	0.202159		601	-0.262741			6.39859
#REF!	5	DHS_3.dat	SYZ2RE	572	11906		2.669	15.71	13.086		5.413	41.326	27.476		0.034	0.012	0.01		2.97	0.882		0.833	0.297	0.247401		2.0281	2.63055	2.09965		0.009	0.002	0.998		0.247401	0.865218	3193.96	0.285941			0.247401	0.872488	3376.04	0.283558		572	-0.0725823			6.34914
#REF!	5	DHS_27.dat	MAC4CH	319	11906		1.475	16.12	12.725		3.947	41.563	25.838		0.011	0.01	0.01		2.944	0.886		0.789	0.301	0.237489		2.67593	2.57835	2.03049		-0.066	-0.062	0.997		0.237489	0.916008	2895.99	0.259265			0.237489	0.920789	3070.79	0.257919		319	0.0571117			5.76519
#REF!	5	DHS_25.dat	RHO3HE	310	11906		2.098	23.453	20.522		3.405	35.551	29.17		0.043	0.012	0.005		4.308	1.288		0.875	0.299	0.261625		1.62297	1.51584	1.4214		0.026	0.059	0.996		0.261625	0.927363	3151.25	0.282117			0.261625	0.931546	3343.8	0.28085		310	0.0425874			5.73657
#REF!	5	DHS_28.dat	RAPANE	285	11906		2.134	23.649	20.314		4.787	44.816	35.571		0.031	0.008	0.009		4.766	1.296		0.859	0.272	0.233648		2.24321	1.89505	1.75106		0.069	0.066	0.997		0.233648	0.922776	2828.26	0.253201			0.233648	0.927202	3000.22	0.251993		285	0.0732988			5.65249
#REF!	5	DHS_23.dat	MAC3BR	244	11906		1.489	20.805	16.272		2.956	43.197	26.402		0.029	0.015	0.011		3.884	1.136		0.782	0.292	0.228344		1.98522	2.07628	1.62254		0.147	0.143	0.997		0.228344	0.931255	2738.89	0.2452			0.228344	0.93523	2906.95	0.244158		244	0.0795912			5.49717
#REF!	5	DHS_12.dat	XANTHA	184	11906		1.399	15.226	12.593		2.287	35.758	24.493		0.017	0.011	0.01		4.84	0.827		0.827	0.171	0.141417		1.63474	2.34848	1.94497		0.095	0.104	1		0.141417	0.909082	1737.61	0.15556			0.141417	0.91422	1841.69	0.154686		184	-0.022729			5.21494
#REF!	5	DHS_5.dat	ORM2GL	181	11906		1.112	20.329	16.779		1.664	42.374	28.612		0.035	0.011	0.01		3.91	1.104		0.825	0.282	0.23265		1.4964	2.08441	1.70523		0.114	0.114	0.999		0.23265	0.949265	2737.59	0.245084			0.23265	0.952252	2908.82	0.244316		181	0.0343685			5.1985
#REF!	5	DHS_41.dat	PINUMA	168	11906		1.79	24.449	14.658		2.789	55.088	19.842		0.014	0.015	0.012		6.782	1.326		0.6	0.196	0.1176		1.5581	2.25318	1.35366		-0.339	-0.337	1		0.1176	0.898591	1461.84	0.130872			0.1176	0.90426	1548.39	0.130051		168	-0.0277134			5.12396
#REF!	5	DHS_17.dat	SARCLA	168	11906		1.066	12.53	10.424		1.598	22.713	16.314		0.047	0.019	0.019		4.04	0.68		0.832	0.168	0.139776		1.49906	1.81269	1.56504		-0.044	-0.042	0.998		0.139776	0.915279	1705.82	0.152714			0.139776	0.920098	1808.69	0.151914		168	-0.219832			5.12396
#REF!	5	DHS_33.dat	ART1ST	140	11906		0.797	19.053	15.91		1.229	43.493	30.201		0.022	0.014	0.011		3.624	1.031		0.835	0.284	0.23714		1.54203	2.28274	1.89824		0.011	0.008	0.999		0.23714	0.961243	2755.65	0.246701			0.23714	0.963552	2930.19	0.24611		140	0.0075722			4.94164
#REF!	5	DHS_38.dat	GIROSU	127	11906		0.638	10.836	8.967		0.679	25.913	17.837		0.01	0.015	0.012		3.198	0.586		0.827	0.183	0.151341		1.06426	2.39138	1.98918		-0.322	-0.324	0.999		0.151341	0.940064	1798.26	0.16099			0.151341	0.94356	1909.65	0.160394		127	-0.182846			4.84419
#REF!	5	DHS_24.dat	ILE5FI	114	11906		1.894	19.142	15.942		5.086	56.369	39.979		0.022	0.019	0.021		10.576	1.033		0.833	0.098	0.081634		2.68532	2.94478	2.50778		-0.3	-0.3	0.999		0.081634	0.89701	1016.55	0.0910068			0.081634	0.902758	1076.63	0.0904274		114	-0.14227			4.7362
#REF!	5	DHS_16.dat	NEO4UM	113	11906		0.925	26.075	20.265		1.296	46.353	28.212		0.034	0.017	0.02		5.209	1.408		0.777	0.27	0.20979		1.40108	1.77768	1.39215		0.221	0.226	0.997		0.20979	0.963294	2432.65	0.217784			0.20979	0.965484	2587.05	0.21729		113	0.0407059			4.72739
#REF!	5	DHS_21.dat	CAN4DI	110	11906		0.309	19.381	16.114		0.296	51.061	36.338		0.005	0.019	0.018		1.79	1.046		0.831	0.584	0.485304		0.957929	2.63459	2.25506		0.1	0.096	0.999		0.485304	0.989664	5477.46	0.490373			0.485304	0.990296	5834.65	0.490059		110	-0.0024435			4.70048
#REF!	5	DHS_10.dat	APORYU	101	11906		1.522	10.3	8.481		2.405	13.277	8.901		0.047	0.023	0.01		9.595	0.555		0.823	0.058	0.047734		1.58016	1.28903	1.04952		-0.132	-0.127	0.999		0.047734	0.847182	629.368	0.0563445			0.047734	0.855261	664.5	0.0558122		101	0.0404771			4.61512
#REF!	5	DHS_2.dat	CRY2CO	97	11906		0.843	19.952	15.645		1.554	43.251	26.056		0.007	0.017	0.016		5.535	1.076		0.784	0.194	0.152096		1.84342	2.16775	1.66545		0.322	0.316	0.995		0.152096	0.953824	1781.16	0.159459			0.152096	0.956555	1893.1	0.159004		97	0.0878512			4.57471
#REF!	5	DHS_52.dat	ILE3CH	95	11906		0.571	18.879	15.752		0.597	35.579	25.159		0.034	0.018	0.014		3.829	1.018		0.834	0.266	0.221844		1.04553	1.88458	1.59719		-0.054	-0.046	0.998		0.221844	0.971032	2551.92	0.228462			0.221844	0.972774	2715.2	0.228053		95	-0.0417526			4.55388
#REF!	5	DHS_35.dat	SYZ6LE	90	11906		0.927	15.061	12.748		1.434	37.033	25.405		0.03	0.017	0.012		6.556	0.811		0.846	0.124	0.104904		1.54693	2.45887	1.99286		0.123	0.112	0.997		0.104904	0.935673	1252.34	0.112116			0.104904	0.939409	1329.55	0.11167		90	0.0082652			4.49981
#REF!	5	DHS_55.dat	PHOTPR	89	11906		0.75	23.375	19.25		0.738	51.684	36.509		0.05	0.01	0.011		5.365	1.259		0.824	0.235	0.19364		0.984	2.21108	1.89657		0.171	0.157	0.998		0.19364	0.967886	2234.72	0.200065			0.19364	0.969811	2377.24	0.199668		89	0.0032731			4.48864
#REF!	5	DHS_58.dat	SYM5WI	86	11906		2.823	16.747	14.224		6.677	47.176	36.627		0.04	0.018	0.017		20.896	0.902		0.849	0.043	0.036507		2.36521	2.81698	2.57501		-0.543	-0.541	0.998		0.036507	0.831119	490.644	0.0439251			0.036507	0.839887	517.513	0.0434665		86	-0.290413			4.45435
#REF!	5	DHS_26.dat	GAR1OB	75	11906		0.5	17.441	14.303		0.485	36.658	24.543		0.009	0.016	0.014		4.244	0.939		0.82	0.221	0.18122		0.97	2.10183	1.71593		0.237	0.242	0.999		0.18122	0.970556	2085.64	0.186718			0.18122	0.972326	2219.01	0.186378		75	0.0433901			4.31749
#REF!	5	DHS_11.dat	LIN5ME	68	11906		1.29	18.629	14.331		2.593	53.104	31.417		0.016	0.015	0.018		12.08	1.002		0.769	0.083	0.063827		2.01008	2.85061	2.19224		-0.186	-0.216	0.998		0.063827	0.918028	776.607	0.0695262			0.063827	0.922704	823.584	0.0691739		68	-0.0474328			4.21951
#REF!	5	DHS_29.dat	SYZ4CH	57	11906		0.63	15.963	13.798		0.826	42.739	29.854		0.026	0.019	0.021		7.032	0.858		0.864	0.122	0.105408		1.31111	2.67738	2.16365		-0.105	-0.077	0.996		0.105408	0.958489	1228.4	0.109973			0.105408	0.960955	1305.98	0.109691		57	-0.0445128			4.04305
#REF!	5	DHS_30.dat	CAN1AL	54	11906		0.438	13.229	10.955		0.746	24.468	16.555		0.016	0.015	0.013		5.158	0.711		0.828	0.138	0.114264		1.7032	1.84957	1.51118		-0.306	-0.304	0.999		0.114264	0.963879	1324.16	0.118546			0.114264	0.966036	1408.26	0.118281		54	-0.090509			3.98898
																																					J*=	7802							19				19
#REF!	6	SCBI_3.dat	LITU77	2210	8165		4.85	5.232	4.001		10.636	9.487	5.511		0.029	0.033	0.023		1.788	0.716		0.765	0.4	0.306		2.19299	1.81326	1.37741		-0.452	-0.452	1		0.306	0.608855	3921.15	0.502583			0.306	0.61963	4032.23	0.493843		2210	0.0563244	0.0892295		7.70075
#REF!	6	SCBI_5.dat	CAGL77	764	8165		1.855	8.713	7.659		2.739	8.41	6.309		0.023	0.022	0.009		1.979	0.959		0.879	0.485	0.426315		1.47655	0.965224	0.823737		-0.09	-0.078	0.984		0.426315	0.883568	3764.4	0.482492			0.426315	0.888166	3919.16	0.479995		764	0.0508298	0.369376		6.63857
#REF!	6	SCBI_6.dat	CATO77	612	8165		1.743	8.945	7.873		2.297	8.559	6.603		0.051	0.026	0.009		2.321	0.965		0.88	0.416	0.36608		1.31784	0.956847	0.838689		-0.109	-0.103	0.986		0.36608	0.880411	3244.12	0.415806			0.36608	0.885117	3377	0.413595		612	0.0214778	0.358204		6.41673
#REF!	6	SCBI_7.dat	NYSY77	500	8165		2.29	8.499	6.848		5.051	9.971	6.119		0.023	0.022	0.011		3.732	0.904		0.806	0.242	0.195052		2.20568	1.1732	0.893546		-0.434	-0.446	0.993		0.195052	0.790843	1924.27	0.246638			0.195052	0.798266	1995.07	0.244345		500	0.0451604			6.21461
#REF!	6	SCBI_8.dat	FRAM77	432	8165		1.571	7.17	5.875		3.156	6.486	4.379		0.029	0.026	0.01		2.964	0.756		0.819	0.255	0.208845		2.00891	0.904603	0.745362		-0.244	-0.237	0.997		0.208845	0.826613	1971.19	0.252652			0.208845	0.833034	2047	0.250704		432	0.0819221			6.06843
#REF!	6	SCBI_9.dat	QUAL77	415	8165		1.352	8.515	7.397		1.69	9.767	7.155		0.054	0.024	0.014		2.654	0.895		0.869	0.337	0.292853		1.25	1.14703	0.967284		-0.252	-0.286	0.981		0.292853	0.886179	2578.31	0.330467			0.292853	0.890686	2684.61	0.328795		415	-0.0711607			6.02828
#REF!	6	SCBI_11.dat	QURU77	405	8165		0.871	9.254	8.094		0.827	8.632	6.737		0.017	0.026	0.008		1.753	0.972		0.875	0.554	0.48475		0.949483	0.932786	0.832345		-0.122	-0.101	0.986		0.48475	0.947709	3990.7	0.511497			0.48475	0.949918	4166.66	0.510307		405	-0.0285915			6.00389
#REF!	6	SCBI_10.dat	ULRU77	318	8165		1.446	7.431	6.175		2.32	7.702	5.352		0.039	0.029	0.014		3.704	0.772		0.831	0.208	0.172848		1.60443	1.03647	0.866721		-0.319	-0.309	0.995		0.172848	0.836786	1611.59	0.206562			0.172848	0.842903	1674.34	0.205063		318	-0.0065777			5.76205
#REF!	6	SCBI_13.dat	QUVE77	313	8165		1.073	9.433	8.216		1.675	10.146	7.688		0.03	0.024	0.009		2.794	0.979		0.871	0.35	0.30485		1.56104	1.07559	0.935735		-0.106	-0.128	0.982		0.30485	0.916186	2596.02	0.332738			0.30485	0.919613	2706.68	0.331498		313	0.0223744			5.7462
#REF!	6	SCBI_12.dat	CAVL77	291	8165		0.917	9.746	8.683		0.859	10.544	8.456		0.063	0.024	0.012		2.567	1.009		0.891	0.393	0.350163		0.93675	1.08188	0.973857		-0.244	-0.222	0.987		0.350163	0.935263	2921.07	0.374401			0.350163	0.937962	3048.18	0.373323		291	-0.0631126			5.67332
#REF!	6	SCBI_14.dat	FAGR77	275	8165		1.873	8.523	7.382		5.011	8.873	6.908		0.014	0.024	0.013		5.55	0.88		0.866	0.159	0.137694		2.67539	1.04107	0.93579		-0.315	-0.314	0.989		0.137694	0.819178	1311.42	0.168088			0.137694	0.825817	1361.41	0.166737		275	0.0889544			5.61677
#REF!	6	SCBI_17.dat	QUPR77	246	8165		1.661	8.784	7.776		2.876	9.456	6.968		0.04	0.025	0.014		5.501	0.904		0.885	0.164	0.14514		1.73149	1.0765	0.896091		-0.345	-0.33	0.987		0.14514	0.843376	1342.68	0.172094			0.14514	0.84929	1395.36	0.170896		246	-0.016684			5.50533
#REF!	6	SCBI_4.dat	CACA77	229	8165		1.521	7.573	6.496		1.652	11.657	8.447		0.024	0.023	0.008		5.413	0.778		0.858	0.144	0.123552		1.08613	1.53928	1.30034		-0.255	-0.258	0.995		0.123552	0.827669	1164.66	0.149277			0.123552	0.834059	1209.51	0.148133		229	-0.136629			5.43372
#REF!	6	SCBI_16.dat	CACO77	198	8165		0.984	8.198	7.144		1.917	8.675	6.743		0.015	0.022	0.01		4.048	0.838		0.871	0.207	0.180297		1.94817	1.05818	0.943869		-0.22	-0.221	0.993		0.180297	0.896556	1568.98	0.2011			0.180297	0.900698	1634.43	0.200175		198	0.025655			5.28827
#REF!	6	SCBI_18.dat	ACRU77	177	8165		0.988	8.689	7.091		1.776	9.183	6.17		0.023	0.025	0.011		4.547	0.886		0.816	0.195	0.15912		1.79757	1.05685	0.870117		-0.141	-0.133	0.998		0.15912	0.892946	1390.29	0.178197			0.15912	0.897216	1448.05	0.177349		177	0.0252778			5.17615
#REF!	6	SCBI_15.dat	CECA77	133	8165		0.696	7.991	6.596		0.838	7.035	4.781		0.01	0.022	0.01		4.262	0.811		0.825	0.19	0.15675		1.20402	0.880365	0.724833		0.114	0.138	0.996		0.15675	0.915998	1335.12	0.171125			0.15675	0.919432	1392.02	0.170486		133	0.0520069			4.89035
#REF!	6	SCBI_22.dat	JUNI77	114	8165		0.617	7.585	6.416		0.683	8.945	6.379		0.034	0.027	0.015		4.41	0.768		0.846	0.174	0.147204		1.10697	1.1793	0.994233		-0.383	-0.405	0.992		0.147204	0.921957	1245.7	0.159665			0.147204	0.925167	1299.14	0.159111		114	-0.154314			4.7362
#REF!	6	SCBI_26.dat	PIST77	96	8165		4.085	9.298	5.579		9.78	9.677	3.505		0.039	0.024	0.016		34.675	0.939		0.6	0.027	0.0162		2.39412	1.04076	0.628249		-0.149	-0.154	0.999		0.0162	0.572333	220.837	0.0283052			0.0162	0.583426	226.718	0.027767		96	0.302862			4.56435
#REF!	6	SCBI_21.dat	SAAL77	74	8165		0.5	7.956	6.417		0.721	9.748	6.245		0.013	0.024	0.012		5.506	0.801		0.807	0.146	0.117822		1.442	1.22524	0.973196		-0.114	-0.124	0.992		0.117822	0.933693	984.528	0.126189			0.117822	0.936454	1027.3	0.125817		74	0.0074423			4.30407
																																					J*=	16985							17				17
#REF!	7	Baihua_2.dat	BETPLA	5568	17196		10.864	15.826	12.037		25.809	24.45	15.272		0.018	0.006	0.003		1.491	1.04		0.761	0.698	0.531178		2.37564	1.54493	1.26875		-0.067	-0.048	0.989		0.531178	0.775593	11632.5	0.684867			0.531178	0.777735	11744.5	0.682981		5568	0.254768	0.548363		8.62479
#REF!	7	Baihua_6.dat	QUEMON	2434	17196		5.822	20.366	16.118		14.871	48.421	34.64		0.016	0.017	0.016		1.827	1.054		0.791	0.577	0.456407		2.55428	2.37754	2.14915		0.026	0.056	0.991		0.456407	0.854206	9075.18	0.534305			0.456407	0.855737	9171.48	0.53335		2434	0.111493	2.5397		7.79729
#REF!	7	Baihua_8.dat	POPDAV	2064	17196		5.689	22.33	15.419		16.061	28.621	13.728		0.012	0.004	0.004		2.106	1.127		0.69	0.535	0.36915		2.82317	1.28173	0.89033		-0.016	-0.02	0.998		0.36915	0.828043	7572.09	0.44581			0.36915	0.829794	7649.98	0.44487		2064	0.249478	0.0113278		7.6324
#REF!	7	Baihua_7.dat	TILAMU	1732	17196		2.908	20.332	14.774		4.05	60.965	33.693		0.025	0.02	0.022		1.283	1.004		0.727	0.783	0.569241		1.39271	2.99848	2.28056		0.017	0.021	0.998		0.569241	0.928363	10414.6	0.613166			0.569241	0.92918	10534.7	0.612628		1732	-0.185501			7.45703
#REF!	7	Baihua_10.dat	MAAAMU	1198	17196		2.686	21.328	15.592		4.425	46.609	25.508		0.043	0.017	0.018		1.713	1.018		0.731	0.595	0.434945		1.64743	2.18534	1.63597		-0.048	-0.046	0.998		0.434945	0.91606	8064.48	0.4748			0.434945	0.917004	8156.25	0.474311		1198	-0.0831034			7.08841
#REF!	7	Baihua_12.dat	FRAMAN	1133	17196		3.086	16.724	12.179		5.432	52.478	28.077		0.025	0.01	0.01		2.081	0.795		0.728	0.382	0.278096		1.76021	3.13789	2.30536		-0.429	-0.425	0.999		0.278096	0.852398	5541.38	0.326251			0.278096	0.853945	5600.06	0.32566		1133	-0.395047			7.03262
#REF!	7	Baihua_1.dat	ACEMON	813	17196		1.494	20.967	15.34		1.918	78.429	42.443		0.051	0.027	0.028		1.404	0.978		0.732	0.697	0.510204		1.2838	3.74059	2.76682		0.043	0.043	0.998		0.510204	0.956068	9064.02	0.533648			0.510204	0.956583	9171.67	0.533361		813	-0.21669			6.70073
#REF!	7	Baihua_9.dat	ULMJAP	626	17196		1.824	17.716	13.024		3.682	48.088	26.586		0.019	0.02	0.02		2.226	0.817		0.735	0.367	0.269745		2.01864	2.71438	2.04131		-0.352	-0.354	0.999		0.269745	0.909275	5038.76	0.296659			0.269745	0.910289	5095.67	0.296329		626	-0.251787			6.43935
#REF!	7	Baihua_4.dat	PINKOR	448	17196		2.347	13.615	6.184		5.105	52.257	11.04		0.033	0.021	0.022		4.003	0.621		0.454	0.155	0.07037		2.17512	3.83819	1.78525		-0.483	-0.484	0.999		0.07037	0.741595	1611.71	0.0948901			0.07037	0.743953	1626.56	0.0945893		448	-0.381549			6.10479
#REF!	7	Baihua_16.dat	PHEAMU	216	17196		0.657	20.51	15.034		0.902	48.005	25.544		0.021	0.022	0.02		2.323	0.923		0.733	0.397	0.291001		1.37291	2.34057	1.69908		-0.139	-0.142	0.998		0.291001	0.969947	5095.8	0.300017			0.291001	0.970305	5157.2	0.299907		216	-0.0902156			5.37528
#REF!	7	Baihua_14.dat	MALBAC	191	17196		0.757	20.476	15.123		0.995	41.136	22.742		0.011	0.013	0.012		3.027	0.92		0.739	0.304	0.224656		1.3144	2.00899	1.5038		0.006	0.015	0.999		0.224656	0.96264	3963.87	0.233375			0.224656	0.963081	4011.28	0.233268		191	-0.0579396			5.25227
#REF!	7	Baihua_13.dat	ACETRI	158	17196		1.048	12.512	9.273		1.854	21.37	12.669		0.024	0.012	0.007		5.067	0.561		0.741	0.111	0.082251		1.76908	1.70796	1.36622		-0.491	-0.498	0.992		0.082251	0.905966	1542.04	0.0907882			0.082251	0.907012	1559.39	0.0906834		158	-0.157938			5.0626
#REF!	7	Baihua_15.dat	TILMAN	126	17196		2.788	23.619	17.619		7.489	66.49	36.954		0.034	0.02	0.025		16.905	1.057		0.746	0.063	0.046998		2.68615	2.81511	2.09739		-0.223	-0.235	0.995		0.046998	0.869244	918.339	0.0540677			0.046998	0.870641	928.256	0.0539809		126	-0.188258			4.83628
#REF!	7	Baihua_21.dat	POPUSS	109	17196		0.822	19.822	14.342		1.006	46.445	26.121		0.038	0.024	0.026		5.764	0.886		0.724	0.154	0.111496		1.22384	2.3431	1.82129		-0.068	-0.059	0.995		0.111496	0.951348	1990.61	0.117198			0.111496	0.951916	2014.13	0.117128		109	-0.0887222			4.69135
#REF!	7	Baihua_19.dat	ACETEG	61	17196		0.929	16.429	11.927		1.423	30.673	18.732		0.034	0.017	0.014		11.629	0.732		0.726	0.063	0.045738		1.53175	1.867	1.57055		-0.244	-0.262	0.983		0.045738	0.930293	835.07	0.0491651			0.045738	0.93109	844.721	0.0491231		61	-0.0575389			4.11087
#REF!	7	Baihua_23.dat	PICJEZ	55	17196		0.981	25.87	11.827		1.759	21.779	4.832		0.024	0.026	0.017		13.633	1.153		0.457	0.085	0.038845		1.79307	0.841863	0.408557		-0.138	-0.152	0.989		0.038845	0.925821	712.646	0.0419574			0.038845	0.926664	720.842	0.0419192		55	-0.005494			4.00733
#REF!	7	Baihua_24.dat	PICKOR	53	17196		0.48	26.02	11.97		0.57	31.78	7.062		0.02	0.015	0.006		6.919	1.16		0.46	0.168	0.07728		1.1875	1.22137	0.589975		0.073	0.109	0.992		0.07728	0.964081	1361.5	0.0801593			0.07728	0.964506	1377.81	0.0801239		53	0.0253577			3.97029
																																					J*=	9807							16				16
#REF!	8	CBS_4.dat	PINKOR	2252	9995		3.575	8.993	4.058		5.171	8.986	1.83		0.036	0.022	0.006		1.263	0.924		0.451	0.732	0.330132		1.44643	0.999222	0.450961		-0.258	-0.257	0.999		0.330132	0.682154	4746.15	0.483955			0.330132	0.686257	4808.21	0.481062		2252	0.0315308	-0.0382678		7.71957
#REF!	8	CBS_5.dat	TILAMU	2131	9995		2.995	9.362	6.186		3.492	8.575	4.438		0.023	0.021	0.003		1.119	0.947		0.661	0.847	0.559867		1.16594	0.915937	0.717426		-0.13	-0.193	0.951		0.559867	0.8541	6428.54	0.655505			0.559867	0.85645	6533.79	0.653706		2131	0.0206964	-0.14329		7.66435
#REF!	8	CBS_2.dat	ACEMON	1576	9995		2.249	9.873	6.994		2.999	9.907	5.211		0.047	0.008	0.009		1.136	0.933		0.708	0.822	0.581976		1.33348	1.00344	0.745067		-0.103	-0.13	0.957		0.581976	0.896516	6366.24	0.649153			0.581976	0.898264	6475.66	0.64789		1576	0.0100728	0.555948		7.36265
#REF!	8	CBS_3.dat	ACEPSE	1044	9995		2.062	10.446	7.541		2.596	9.229	5.037		0.023	0.007	0.005		1.572	0.929		0.722	0.591	0.426702		1.25897	0.883496	0.667949		-0.19	-0.175	0.95		0.426702	0.874869	4783.19	0.487732			0.426702	0.876933	4863.41	0.486584		1044	0.0001938			6.95081
#REF!	8	CBS_6.dat	QUEMON	753	9995		1.046	10.795	7.194		0.987	10.117	4.88		0.02	0.022	0.003		1.105	0.929		0.666	0.841	0.560106		0.943595	0.937193	0.678343		-0.146	-0.143	0.97		0.560106	0.943127	5824.2	0.593882			0.560106	0.944137	5929.5	0.593247		753	-0.0314791			6.62407
#REF!	8	CBS_9.dat	FRAMAN	630	9995		1.389	11.014	7.512		2.755	9.576	4.458		0.014	0.007	0.006		1.754	0.936		0.682	0.534	0.364188		1.98344	0.869439	0.59345		-0.154	-0.094	0.966		0.364188	0.899158	3972.15	0.405032			0.364188	0.900866	4040.62	0.404264		630	0.0696832			6.44572
#REF!	8	CBS_7.dat	ULMJAP	426	9995		1.372	10.867	7.534		3.028	11.218	5.302		0.011	0.023	0.009		2.563	0.904		0.693	0.353	0.244629		2.207	1.0323	0.703743		-0.161	-0.103	0.98		0.244629	0.881733	2720.86	0.277441			0.244629	0.883699	2766.85	0.276824		426	0.0645649			6.05444
#REF!	8	CBS_11.dat	MAAAMU	314	9995		1.281	11.347	7.827		1.876	9.928	4.788		0.044	0.026	0.012		3.247	0.933		0.69	0.287	0.19803		1.46448	0.874945	0.611729		-0.105	-0.064	0.973		0.19803	0.885219	2193.9	0.223707			0.19803	0.887134	2231.13	0.223224		314	0.0323649			5.74939
#REF!	8	CBS_13.dat	TILMAN	138	9995		3.824	10.471	7.597		9.12	8.367	4.952		0.036	0.022	0.007		22.048	0.845		0.726	0.038	0.027588		2.38494	0.799064	0.651836		-0.224	-0.274	0.948		0.027588	0.668454	404.748	0.0412714			0.027588	0.672648	409.935	0.041014		138	0.298687			4.92725
#REF!	8	CBS_10.dat	ACETEG	123	9995		0.352	10.944	8.299		0.302	7.478	5.014		0.032	0.024	0.009		2.276	0.882		0.758	0.388	0.294104		0.857955	0.683297	0.604169		-0.209	-0.185	0.934		0.294104	0.970777	2971.1	0.302957			0.294104	0.971311	3026.39	0.302791		123	-0.0146629			4.81218
#REF!	8	CBS_14.dat	ACETRI	106	9995		0.824	10.736	8.273		1.42	11.293	6.926		0.021	0.033	0.02		6.187	0.864		0.771	0.14	0.10794		1.7233	1.05188	0.837181		-0.272	-0.265	0.967		0.10794	0.917998	1153.13	0.117582			0.10794	0.919416	1173.42	0.117401		106	-0.0510046			4.66344
#REF!	8	CBS_18.dat	BETPLA	82	9995		1.566	11.539	8.33		4.298	12.091	6.153		0.02	0.026	0.015		15.195	0.926		0.722	0.061	0.044042		2.74457	1.04784	0.738655		-0.108	-0.06	0.986		0.044042	0.84639	510.308	0.0520351			0.044042	0.848842	518.588	0.0518848		82	0.102374			4.40672
#REF!	8	CBS_15.dat	ACEMAN	67	9995		0.741	9.407	7.292		1.303	8.871	5.141		0.016	0.028	0.014		8.798	0.754		0.775	0.086	0.06665		1.75843	0.943021	0.705019		-0.252	-0.264	0.955		0.06665	0.912682	716.171	0.0730265			0.06665	0.914184	728.701	0.0729066		67	-0.0180664			4.20469
#REF!	8	CBS_12.dat	PRUPAD	58	9995		1.625	11.089	7.849		2.342	12.296	6.557		0.048	0.023	0.012		22.295	0.888		0.708	0.04	0.02832		1.44123	1.10885	0.835393		-0.207	-0.151	0.98		0.02832	0.831311	334.092	0.0340667			0.02832	0.833958	339.416	0.0339586		58	-0.0222724			4.06044
#REF!	8	CBS_20.dat	PHEAMU	55	9995		0.5	11.521	8.612		0.417	8.208	4.956		0.044	0.026	0.012		7.234	0.922		0.747	0.127	0.094869		0.834	0.712438	0.575476		-0.366	-0.337	0.977		0.094869	0.94921	980.162	0.0999452			0.094869	0.950118	997.998	0.0998497		55	-0.0466661			4.00733
#REF!	8	CBS_16.dat	MALBAC	52	9995		0.333	11.778	8.359		0.222	10.795	5.575		0.057	0.029	0.028		5.101	0.943		0.71	0.185	0.13135		0.666667	0.916539	0.666946		-0.024	-0.001	0.983		0.13135	0.966122	1333.32	0.135956			0.13135	0.966738	1358.01	0.135869		52	-0.0187607			3.95124
																																					J*=	13942							14				14
#REF!	9	WAB_1.dat	ACESUG	5895	14021		8.71	6.911	5.746		12.163	16.759	10.958		0.013	0.009	0.006		1.185	0.682		0.831	0.576	0.478656		1.39644	2.42497	1.90707		-0.365	-0.36	0.995		0.478656	0.684682	9746.74	0.699092			0.478656	0.685901	9784.56	0.69785		5895	-0.111679	-0.174789		8.68186
#REF!	9	WAB_5.dat	TILAME	1898	14021		3.35	12.583	10.562		5.349	15.725	10.43		0.037	0.008	0.006		1.416	0.833		0.839	0.588	0.493332		1.59672	1.2497	0.987502		-0.158	-0.162	0.982		0.493332	0.877335	7839.69	0.562307			0.493332	0.877942	7878.66	0.561919		1898	0.0313389	-0.614954		7.54856
#REF!	9	WAB_6.dat	POPTRE	1488	14021		20.619	9.247	7.957		140.578	42.227	34.459		0.064	0.011	0.007		11.115	0.592		0.86	0.053	0.04558		6.81789	4.56656	4.33065		-0.562	-0.492	0.985		0.04558	0.309136	2055.65	0.147443			0.04558	0.310344	2059.25	0.146869		1488	1.72939	0.724966		7.30519
#REF!	9	WAB_7.dat	BETALL	1277	14021		3.013	13.709	11.191		7.088	33.526	18.491		0.024	0.013	0.009		1.893	0.863		0.816	0.456	0.372096		2.35247	2.44555	1.65231		-0.155	-0.172	0.985		0.372096	0.866129	5989.6	0.429608			0.372096	0.866783	6018.99	0.429284		1277	-0.0447297			7.15227
#REF!	9	WAB_2.dat	FRAAME	888	14021		1.984	13.261	10.835		3.464	15.766	9.951		0.041	0.008	0.007		1.792	0.81		0.817	0.452	0.369284		1.74597	1.1889	0.918413		-0.249	-0.243	0.987		0.369284	0.90189	5708.63	0.409456			0.369284	0.902389	5737.81	0.409229		888	-0.0063644			6.78897
#REF!	9	WAB_10.dat	PICGLA	742	14021		8.368	11.73	7.291		36.855	38.934	15.149		0.018	0.022	0.019		9.047	0.709		0.622	0.078	0.048516		4.40428	3.31918	2.07777		-0.448	-0.397	0.989		0.048516	0.489297	1382.41	0.0991544			0.048516	0.490709	1386.24	0.0988691		742	0.309823			6.60935
#REF!	9	WAB_11.dat	POPGRA	394	14021		16.403	17.132	15.977		120.215	49.324	48.416		0.038	0.008	0.009		33.395	1.008		0.933	0.03	0.02799		7.32884	2.87906	3.03036		-0.332	-0.276	0.993		0.02799	0.504698	773.209	0.0554589			0.02799	0.50611	775.42	0.0553042		394	1.64839			5.97635
#REF!	9	WAB_9.dat	FRANIG	325	14021		7.406	19.11	13.445		22.132	102.554	38.407		0.039	0.026	0.021		18.28	1.119		0.704	0.061	0.042944		2.98839	5.36651	2.8566		-0.031	-0.106	0.988		0.042944	0.658107	909.768	0.0652538			0.042944	0.659377	913.161	0.0651281		325	-0.351309			5.78383
#REF!	9	WAB_3.dat	OSTVIR	303	14021		1.467	13.69	11.532		3.615	17.28	12.435		0.017	0.009	0.008		3.883	0.8		0.842	0.206	0.173452		2.46421	1.26224	1.0783		-0.33	-0.329	0.994		0.173452	0.906155	2668.71	0.191415			0.173452	0.906635	2682.41	0.191314		303	-0.02371			5.71373
#REF!	9	WAB_4.dat	ABIBAL	301	14021		9.315	24.49	16.818		35.818	41.594	23.836		0.05	0.022	0.016		24.825	1.432		0.687	0.058	0.039846		3.8452	1.69841	1.41729		0.167	0.186	0.949		0.039846	0.657794	844.539	0.0605752			0.039846	0.659065	847.687	0.0604584		301	0.64131			5.70711
#REF!	9	WAB_13.dat	BETPAP	151	14021		5.261	23.775	17.03		18.175	77.76	31.738		0.037	0.015	0.021		27.949	1.375		0.716	0.049	0.035084		3.45467	3.27066	1.86365		-0.21	-0.315	0.974		0.035084	0.770491	634.843	0.0455346			0.035084	0.771489	637.615	0.0454757		151	0.073301			5.01728
#REF!	9	WAB_14.dat	THUOCC	109	14021		10.113	30.443	21.395		32.307	24.102	14.169		0.054	0.012	0.015		74.425	1.755		0.703	0.024	0.016872		3.1946	0.791709	0.662258		0.007	0.173	0.965		0.016872	0.687021	342.39	0.0245582			0.016872	0.688235	343.723	0.0245149		109	0.573851			4.69135
#REF!	9	WAB_12.dat	ACERUB	94	14021		1.163	23.025	17.195		2.436	115.749	46.545		0.013	0.023	0.022		9.92	1.326		0.747	0.134	0.100098		2.09458	5.0271	2.70689		0.402	0.391	0.979		0.100098	0.94285	1480.16	0.106165			0.100098	0.943154	1488.06	0.106131		94	0.198472			4.54329
#REF!	9	WAB_16.dat	PICMAR	77	14021		12.27	26.77	20.216		45.143	42.609	27.565		0.057	0.011	0.012		127.824	1.54		0.755	0.012	0.00906		3.67914	1.59167	1.36352		-0.228	-0.163	0.98		0.00906	0.623416	202.617	0.0145328			0.00906	0.624741	203.333	0.014502		77	0.509196			4.34381
																																					J*=	89874							80				80
	10	Stable_75.dat	SPECI75	1447	89874		1.897	12.598	12.587		4.091	17.715	17.685		0.019	0.009	0.009		8.345	0.907		0.999	0.108688	0.108579		2.15656	1.40618	1.40502		-0.075	-0.075	1		0.108579	0.883251	11048.3	0.122931			0.108579	0.883251	11048.3	0.122931		1447	0.0622	0.283319		7.27725
	10	Stable_43.dat	SPECI43	1362	89874		1.597	12.47	12.46		3.302	17.327	17.298		0.026	0.009	0.01		7.465	0.897		0.999	0.120161	0.120041		2.06763	1.38949	1.38828		-0.162	-0.162	1		0.120041	0.900017	11987	0.133376			0.120041	0.900017	11987	0.133376		1362	0.0173	2.60912		7.21671
	10	Stable_10.dat	SPECI10	1343	89874		1.912	12.531	12.521		5.995	17.808	17.778		0.013	0.01	0.01		9.063	0.901		0.999	0.0994152	0.0993158		3.13546	1.42112	1.41985		-0.138	-0.138	1		0.0993158	0.880656	10135.5	0.112775			0.0993158	0.880656	10135.5	0.112775		1343	0.1145	0.00543869		7.20266
	10	Stable_16.dat	SPECI16	1322	89874		1.679	12.565	12.554		3.687	16.442	16.415		0.015	0.009	0.01		8.087	0.903		0.999	0.111661	0.111549		2.19595	1.30856	1.30755		-0.137	-0.137	1		0.111549	0.89513	11199.9	0.124618			0.111549	0.89513	11199.9	0.124618		1322	0.0358			7.1869
	10	Stable_64.dat	SPECI64	1321	89874		1.644	12.656	12.646		3.94	17.212	17.183		0.02	0.011	0.011		7.922	0.91		0.999	0.11487	0.114755		2.39659	1.35999	1.35877		-0.207	-0.207	1		0.114755	0.898161	11482.9	0.127767			0.114755	0.898161	11482.9	0.127767		1321	0.028			7.18614
	10	Stable_24.dat	SPECI24	1309	89874		1.673	12.812	12.801		3.905	18.587	18.556		0.024	0.009	0.009		8.137	0.921		0.999	0.113187	0.113073		2.33413	1.45075	1.44957		-0.088	-0.088	1		0.113073	0.89747	11323.4	0.125991			0.113073	0.89747	11323.4	0.125991		1309	0.0426			7.17702
	10	Stable_51.dat	SPECI51	1294	89874		1.559	12.47	12.46		3.585	18.42	18.389		0.021	0.01	0.01		7.67	0.896		0.999	0.116819	0.116702		2.29955	1.47715	1.47584		-0.195	-0.195	1		0.116702	0.901733	11631.5	0.12942			0.116702	0.901733	11631.5	0.12942		1294	0.0034729			7.16549
	10	Stable_47.dat	SPECI47	1264	89874		1.622	12.679	12.668		3.815	17.475	17.446		0.021	0.01	0.01		8.17	0.911		0.999	0.111506	0.111394		2.35203	1.37826	1.37717		-0.034	-0.034	1		0.111394	0.899126	11134.6	0.123891			0.111394	0.899126	11134.6	0.123891		1264	0.0639			7.14204
	10	Stable_71.dat	SPECI71	1264	89874		1.646	12.682	12.671		4.152	15.929	15.903		0.012	0.01	0.011		8.289	0.911		0.999	0.109905	0.109795		2.52248	1.25603	1.25507		-0.108	-0.108	1		0.109795	0.897641	10992.9	0.122315			0.109795	0.897641	10992.9	0.122315		1264	0.0708			7.14204
	10	Stable_79.dat	SPECI79	1257	89874		1.547	12.478	12.467		3.094	17.347	17.318		0.03	0.01	0.01		7.836	0.896		0.999	0.114344	0.11423		2	1.39021	1.38911		-0.052	-0.052	1		0.11423	0.902158	11379.7	0.126618			0.11423	0.902158	11379.7	0.126618		1257	0.0447			7.13648
	10	Stable_15.dat	SPECI15	1256	89874		1.652	12.782	12.772		4.653	16.258	16.231		0.014	0.01	0.011		8.372	0.918		0.999	0.109651	0.109542		2.81659	1.27194	1.27083		-0.011	-0.011	1		0.109542	0.897986	10963.4	0.121986			0.109542	0.897986	10963.4	0.121986		1256	0.1286			7.13569
	10	Stable_7.dat	SPECI7	1252	89874		1.493	12.821	12.81		3.418	19.212	19.18		0.012	0.007	0.008		7.593	0.921		0.999	0.121296	0.121175		2.28935	1.49848	1.49727		-0.138	-0.138	1		0.121175	0.908238	11990.7	0.133417			0.121175	0.908238	11990.7	0.133417		1252	0.0284			7.1325
	10	Stable_29.dat	SPECI29	1251	89874		1.327	12.789	12.778		2.782	18.62	18.589		0.024	0.009	0.01		6.753	0.919		0.999	0.136088	0.135952		2.09646	1.45594	1.45477		-0.069	-0.069	1		0.135952	0.918724	13299.4	0.147979			0.135952	0.918724	13299.4	0.147979		1251	0.0263			7.1317
	10	Stable_25.dat	SPECI25	1239	89874		1.692	12.102	12.092		4.771	17.016	16.987		0.014	0.009	0.011		8.692	0.869		0.999	0.099977	0.099877		2.81974	1.40605	1.40481		-0.12	-0.12	1		0.099877	0.889487	10091.6	0.112286			0.099877	0.889487	10091.6	0.112286		1239	0.076			7.12206
	10	Stable_73.dat	SPECI73	1235	89874		1.694	12.33	12.32		3.965	15.554	15.529		0.023	0.009	0.011		8.735	0.886		0.999	0.101431	0.10133		2.34061	1.26148	1.26047		-0.134	-0.134	1		0.10133	0.891369	10216.8	0.113679			0.10133	0.891369	10216.8	0.113679		1235	0.0518			7.11883
	10	Stable_28.dat	SPECI28	1221	89874		1.583	12.395	12.385		4.206	17.078	17.049		0.015	0.009	0.009		8.254	0.89		0.999	0.107827	0.107719		2.65698	1.37781	1.37658		-0.173	-0.173	1		0.107719	0.898847	10770.6	0.119841			0.107719	0.898847	10770.6	0.119841		1221	0.0649			7.10743
	10	Stable_30.dat	SPECI30	1221	89874		1.538	12.8	12.789		3.424	16.067	16.04		0.024	0.011	0.011		8.019	0.919		0.999	0.114603	0.114488		2.22627	1.25523	1.2542		-0.057	-0.057	1		0.114488	0.904913	11370.7	0.126519			0.114488	0.904913	11370.7	0.126519		1221	0.0744			7.10743
	10	Stable_68.dat	SPECI68	1221	89874		1.614	12.664	12.653		3.63	18.553	18.522		0.014	0.008	0.009		8.415	0.909		0.999	0.108021	0.107913		2.24907	1.46502	1.46384		-0.211	-0.211	1		0.107913	0.899031	10787.8	0.120033			0.107913	0.899031	10787.8	0.120033		1221	0.0052915			7.10743
	10	Stable_49.dat	SPECI49	1212	89874		1.928	12.873	12.862		6.48	16.67	16.642		0.009	0.01	0.01		10.128	0.924		0.999	0.0912322	0.091141		3.361	1.29496	1.29389		-0.115	-0.115	1		0.091141	0.881463	9292.74	0.103397			0.091141	0.881463	9292.74	0.103397		1212	0.1671			7.10003
	10	Stable_26.dat	SPECI26	1209	89874		1.523	12.685	12.674		3.216	17.652	17.623		0.026	0.007	0.008		8.018	0.911		0.999	0.113619	0.113506		2.11162	1.39156	1.39048		-0.104	-0.104	1		0.113506	0.904926	11273	0.125431			0.113506	0.904926	11273	0.125431		1209	0.0268			7.09755
	10	Stable_31.dat	SPECI31	1203	89874		1.963	12.314	12.303		6.26	18.05	18.02		0.015	0.011	0.011		10.39	0.884		0.999	0.0850818	0.0849967		3.189	1.46581	1.46468		-0.224	-0.224	1		0.0849967	0.874053	8739.74	0.0972444			0.0849967	0.874053	8739.74	0.0972444		1203	0.093			7.09257
	10	Stable_36.dat	SPECI36	1202	89874		1.504	12.501	12.491		2.957	17.58	17.551		0.016	0.011	0.011		7.965	0.898		0.999	0.112743	0.112631		1.96609	1.40629	1.40509		-0.031	-0.031	1		0.112631	0.904674	11189.2	0.124498			0.112631	0.904674	11189.2	0.124498		1202	0.0439			7.09174
	10	Stable_33.dat	SPECI33	1194	89874		1.51	12.321	12.31		4.348	19.275	19.243		0.011	0.008	0.009		8.053	0.884		0.999	0.109773	0.109663		2.87947	1.5644	1.5632		-0.163	-0.163	1		0.109663	0.90264	10918.9	0.121491			0.109663	0.90264	10918.9	0.121491		1194	0.0432			7.08506
	10	Stable_35.dat	SPECI35	1193	89874		1.528	11.999	11.989		3.805	15.814	15.788		0.016	0.01	0.01		8.152	0.861		0.999	0.105618	0.105513		2.49018	1.31794	1.31687		-0.216	-0.216	1		0.105513	0.898851	10550	0.117386			0.105513	0.898851	10550	0.117386		1193	0.0288			7.08423
	10	Stable_50.dat	SPECI50	1192	89874		1.413	12.736	12.726		2.647	16.736	16.708		0.03	0.009	0.008		7.549	0.914		0.999	0.121076	0.120955		1.87332	1.31407	1.3129		-0.079	-0.079	1		0.120955	0.912084	11918.5	0.132613			0.120955	0.912084	11918.5	0.132613		1192	0.0308			7.08339
	10	Stable_45.dat	SPECI45	1191	89874		1.719	12.496	12.486		5.309	17.882	17.852		0.01	0.009	0.009		9.188	0.897		0.999	0.0976273	0.0975297		3.08842	1.43102	1.42976		-0.08	-0.08	1		0.0975297	0.890771	9840.23	0.109489			0.0975297	0.890771	9840.23	0.109489		1191	0.105			7.08255
	10	Stable_46.dat	SPECI46	1191	89874		1.46	12.875	12.864		3.495	17.919	17.889		0.017	0.008	0.007		7.805	0.924		0.999	0.118386	0.118267		2.39384	1.39177	1.39062		-0.119	-0.119	1		0.118267	0.910085	11679.3	0.129952			0.118267	0.910085	11679.3	0.129952		1191	0.0404			7.08255
	10	Stable_5.dat	SPECI5	1190	89874		1.549	12.353	12.343		3.837	17.108	17.079		0.017	0.009	0.009		8.288	0.887		0.999	0.107022	0.106915		2.47708	1.38493	1.3837		-0.142	-0.142	1		0.106915	0.900412	10671.7	0.11874			0.106915	0.900412	10671.7	0.11874		1190	0.0453			7.08171
	10	Stable_19.dat	SPECI19	1184	89874		1.481	12.543	12.532		2.782	17.635	17.606		0.031	0.01	0.009		7.964	0.9		0.999	0.113009	0.112896		1.87846	1.40596	1.40488		-0.132	-0.132	1		0.112896	0.906193	11196.7	0.124582			0.112896	0.906193	11196.7	0.124582		1184	-0.0032895			7.07665
	10	Stable_55.dat	SPECI55	1183	89874		1.516	12.51	12.5		3.735	16.944	16.916		0.017	0.009	0.009		8.158	0.898		0.999	0.110076	0.109966		2.46372	1.35444	1.35328		-0.114	-0.114	1		0.109966	0.903721	10936	0.121681			0.109966	0.903721	10936	0.121681		1183	0.0589			7.07581
	10	Stable_37.dat	SPECI37	1178	89874		1.445	13.117	13.106		2.742	17.104	17.076		0.015	0.01	0.011		7.807	0.941		0.999	0.120533	0.120412		1.89758	1.30396	1.30291		0.048	0.048	1		0.120412	0.91262	11858.1	0.131941			0.120412	0.91262	11858.1	0.131941		1178	0.0587			7.07157
	10	Stable_65.dat	SPECI65	1174	89874		1.406	12.672	12.661		2.915	17.232	17.203		0.024	0.01	0.01		7.625	0.909		0.999	0.119213	0.119094		2.07326	1.35985	1.35874		-0.108	-0.108	1		0.119094	0.911892	11737.6	0.130601			0.119094	0.911892	11737.6	0.130601		1174	0.0309			7.06817
	10	Stable_1.dat	SPECI1	1172	89874		1.354	12.566	12.555		2.827	17.191	17.162		0.013	0.012	0.012		7.355	0.902		0.999	0.122638	0.122515		2.08789	1.36806	1.36695		-0.202	-0.202	1		0.122515	0.914579	12039.3	0.133958			0.122515	0.914579	12039.3	0.133958		1172	-0.0166			7.06647
	10	Stable_60.dat	SPECI60	1169	89874		1.543	12.602	12.592		4.084	18.338	18.307		0.014	0.009	0.008		8.402	0.904		0.999	0.107593	0.107486		2.64679	1.45517	1.45386		-0.07	-0.07	1		0.107486	0.902523	10703.5	0.119095			0.107486	0.902523	10703.5	0.119095		1169	0.0746			7.0639
	10	Stable_67.dat	SPECI67	1168	89874		1.297	12.821	12.81		2.703	16.659	16.631		0.011	0.009	0.009		7.071	0.92		0.999	0.130109	0.129979		2.08404	1.29935	1.29828		-0.053	-0.053	1		0.129979	0.919972	12697.9	0.141286			0.129979	0.919972	12697.9	0.141286		1168	0.0455			7.06305
	10	Stable_17.dat	SPECI17	1163	89874		1.504	12.427	12.416		3.35	16.071	16.044		0.013	0.01	0.01		8.233	0.892		0.999	0.108344	0.108236		2.22739	1.29323	1.2922		-0.076	-0.076	1		0.108236	0.903656	10764.7	0.119776			0.108236	0.903656	10764.7	0.119776		1163	0.055			7.05876
	10	Stable_34.dat	SPECI34	1162	89874		1.373	12.519	12.508		2.457	16.057	16.03		0.031	0.01	0.01		7.525	0.898		0.999	0.119336	0.119216		1.78951	1.28261	1.28158		-0.106	-0.106	1		0.119216	0.912806	11737.9	0.130604			0.119216	0.912806	11737.9	0.130604		1162	0.0182			7.0579
	10	Stable_54.dat	SPECI54	1156	89874		1.373	12.789	12.778		3.142	15.144	15.119		0.018	0.01	0.01		7.559	0.918		0.999	0.121445	0.121323		2.28842	1.18414	1.18321		-0.156	-0.156	1		0.121323	0.914783	11919.6	0.132625			0.121323	0.914783	11919.6	0.132625		1156	0.0471			7.05272
	10	Stable_44.dat	SPECI44	1147	89874		1.316	12.635	12.624		2.476	16.243	16.215		0.027	0.01	0.01		7.302	0.907		0.999	0.124213	0.124088		1.88146	1.28556	1.28446		-0.016	-0.016	1		0.124088	0.917359	12157	0.135267			0.124088	0.917359	12157	0.135267		1147	0.0392			7.04491
	10	Stable_63.dat	SPECI63	1142	89874		1.518	12.63	12.62		3.205	17.843	17.813		0.025	0.009	0.01		8.461	0.906		0.999	0.10708	0.106972		2.11133	1.41275	1.41149		-0.184	-0.184	1		0.106972	0.904095	10633.9	0.11832			0.106972	0.904095	10633.9	0.11832		1142	0.0129			7.04054
	10	Stable_72.dat	SPECI72	1141	89874		1.571	12.51	12.5		3.804	20.087	20.053		0.012	0.008	0.008		8.766	0.898		0.999	0.102441	0.102339		2.42139	1.60568	1.60424		-0.123	-0.123	1		0.102339	0.8998	10221.8	0.113735			0.102339	0.8998	10221.8	0.113735		1141	0.043			7.03966
	10	Stable_58.dat	SPECI58	1138	89874		1.433	13.039	13.028		2.737	17.821	17.791		0.029	0.009	0.008		8.016	0.935		0.999	0.116642	0.116525		1.90998	1.36675	1.3656		-0.01	-0.01	1		0.116525	0.912407	11478	0.127712			0.116525	0.912407	11478	0.127712		1138	0.0529			7.03703
	10	Stable_66.dat	SPECI66	1137	89874		1.501	12.427	12.417		3.517	17.129	17.101		0.02	0.009	0.009		8.404	0.892		0.999	0.10614	0.106034		2.3431	1.37837	1.37722		-0.087	-0.087	1		0.106034	0.90362	10546.1	0.117343			0.106034	0.90362	10546.1	0.117343		1137	0.0589			7.03615
	10	Stable_14.dat	SPECI14	1136	89874		1.232	13.158	13.147		2.41	19.083	19.051		0.022	0.01	0.01		6.902	0.944		0.999	0.136772	0.136635		1.95617	1.4503	1.44908		0.063	0.063	1		0.136635	0.926039	13260.7	0.147548			0.136635	0.926039	13260.7	0.147548		1136	0.0563			7.03527
	10	Stable_42.dat	SPECI42	1131	89874		1.456	12.792	12.781		2.765	16.086	16.059		0.029	0.009	0.009		8.196	0.918		0.999	0.112006	0.111894		1.89904	1.2575	1.25647		-0.037	-0.037	1		0.111894	0.909188	11060.8	0.12307			0.111894	0.909188	11060.8	0.12307		1131	0.0497			7.03086
	10	Stable_78.dat	SPECI78	1126	89874		1.584	13	12.989		3.164	17.328	17.3		0.03	0.009	0.01		8.957	0.933		0.999	0.104164	0.10406		1.99747	1.33292	1.3319		-0.081	-0.081	1		0.10406	0.902633	10361.1	0.115285			0.10406	0.902633	10361.1	0.115285		1126	0.0401			7.02643
	10	Stable_18.dat	SPECI18	1121	89874		1.474	12.833	12.822		3.162	18.839	18.808		0.022	0.012	0.012		8.37	0.921		0.999	0.110036	0.109926		2.14518	1.46801	1.46685		-0.114	-0.114	1		0.109926	0.90827	10877.2	0.121028			0.109926	0.90827	10877.2	0.121028		1121	0.0084809			7.02198
	10	Stable_40.dat	SPECI40	1115	89874		1.457	12.514	12.503		3.087	16.224	16.197		0.024	0.01	0.01		8.316	0.898		0.999	0.107985	0.107877		2.11874	1.29647	1.29545		-0.178	-0.178	1		0.107877	0.906949	10690	0.118945			0.107877	0.906949	10690	0.118945		1115	0.0133			7.01661
	10	Stable_70.dat	SPECI70	1115	89874		1.253	13.129	13.118		2.213	19.768	19.735		0.031	0.009	0.009		7.157	0.942		0.999	0.131619	0.131488		1.76616	1.50567	1.50442		0.028	0.028	1		0.131488	0.92426	12785.7	0.142263			0.131488	0.92426	12785.7	0.142263		1115	0.0313			7.01661
	10	Stable_11.dat	SPECI11	1112	89874		1.556	12.337	12.326		4.499	17.051	17.023		0.008	0.011	0.01		8.906	0.885		0.999	0.0993712	0.0992718		2.89139	1.3821	1.38106		-0.082	-0.082	1		0.0992718	0.899068	9923.57	0.110416			0.0992718	0.899068	9923.57	0.110416		1112	0.1061			7.01392
	10	Stable_23.dat	SPECI23	1109	89874		1.436	12.912	12.901		2.938	18.582	18.551		0.026	0.01	0.01		8.243	0.926		0.999	0.112338	0.112225		2.04596	1.43913	1.43795		-0.093	-0.093	1		0.112225	0.911068	11070.7	0.12318			0.112225	0.911068	11070.7	0.12318		1109	0.0043185			7.01121
	10	Stable_69.dat	SPECI69	1102	89874		1.384	12.813	12.802		2.654	17.027	16.998		0.03	0.012	0.012		7.997	0.919		0.999	0.114918	0.114803		1.91763	1.32888	1.32776		-0.067	-0.067	1		0.114803	0.913623	11293.3	0.125657			0.114803	0.913623	11293.3	0.125657		1102	0.0252			7.00488
	10	Stable_22.dat	SPECI22	1097	89874		1.664	12.622	12.611		5.93	16.299	16.272		0.006	0.009	0.008		9.659	0.905		0.999	0.093695	0.0936013		3.5637	1.29132	1.2903		-0.07	-0.07	1		0.0936013	0.894296	9406.64	0.104665			0.0936013	0.894296	9406.64	0.104665		1097	0.1569			7.00033
	10	Stable_9.dat	SPECI9	1084	89874		1.444	12.943	12.932		3.019	16.561	16.534		0.013	0.011	0.011		8.48	0.928		0.999	0.109434	0.109325		2.09072	1.27953	1.27853		-0.078	-0.078	1		0.109325	0.910527	10790.9	0.120067			0.109325	0.910527	10790.9	0.120067		1084	0.0496			6.98841
	10	Stable_41.dat	SPECI41	1077	89874		1.31	12.912	12.901		2.438	17.028	16.999		0.028	0.012	0.012		7.746	0.926		0.999	0.119546	0.119426		1.86107	1.31877	1.31765		-0.118	-0.118	1		0.119426	0.918815	11681.7	0.129978			0.119426	0.918815	11681.7	0.129978		1077	0.011			6.98193
	10	Stable_57.dat	SPECI57	1072	89874		1.365	12.467	12.456		2.652	19.022	18.991		0.028	0.009	0.009		8.103	0.894		0.999	0.11033	0.110219		1.94286	1.52579	1.52465		-0.109	-0.109	1		0.110219	0.912166	10859.7	0.120832			0.110219	0.912166	10859.7	0.120832		1072	-0.0003484			6.97728
	10	Stable_12.dat	SPECI12	1064	89874		1.435	12.804	12.793		3.229	17.058	17.029		0.021	0.009	0.009		8.589	0.918		0.999	0.106881	0.106774		2.25017	1.33224	1.33112		-0.009	-0.009	1		0.106774	0.909886	10546.6	0.117349			0.106774	0.909886	10546.6	0.117349		1064	0.0795			6.96979
	10	Stable_27.dat	SPECI27	1062	89874		1.544	12.692	12.681		4.457	16.682	16.654		0.012	0.014	0.014		9.258	0.91		0.999	0.0982934	0.0981951		2.88666	1.31437	1.3133		-0.091	-0.091	1		0.0981951	0.902103	9782.9	0.108851			0.0981951	0.902103	9782.9	0.108851		1062	0.0896			6.96791
	10	Stable_32.dat	SPECI32	1053	89874		1.465	12.72	12.71		3.02	17.679	17.65		0.027	0.011	0.011		8.858	0.912		0.999	0.102958	0.102855		2.06143	1.38986	1.38867		-0.078	-0.078	1		0.102855	0.90728	10188.7	0.113366			0.102855	0.90728	10188.7	0.113366		1053	0.0317			6.9594
	10	Stable_21.dat	SPECI21	1052	89874		1.397	12.547	12.537		2.738	16.328	16.3		0.026	0.01	0.009		8.456	0.899		0.999	0.106315	0.106209		1.95991	1.30135	1.30015		-0.183	-0.183	1		0.106209	0.910328	10485.7	0.116671			0.106209	0.910328	10485.7	0.116671		1052	-0.0075142			6.95845
	10	Stable_52.dat	SPECI52	1039	89874		1.559	12.308	12.298		3.708	16.781	16.753		0.02	0.008	0.009		9.552	0.882		0.999	0.0923367	0.0922443		2.37845	1.36342	1.36225		-0.119	-0.119	1		0.0922443	0.897855	9233.53	0.102739			0.0922443	0.897855	9233.53	0.102739		1039	0.053			6.94601
	10	Stable_56.dat	SPECI56	1019	89874		1.306	12.594	12.583		2.601	17.15	17.122		0.023	0.011	0.011		8.159	0.902		0.999	0.110553	0.110442		1.99158	1.36176	1.36072		-0.158	-0.158	1		0.110442	0.916319	10832.3	0.120528			0.110442	0.916319	10832.3	0.120528		1019	0.0089539			6.92658
	10	Stable_80.dat	SPECI80	1016	89874		1.171	12.488	12.478		2.19	15.39	15.364		0.011	0.008	0.009		7.335	0.895		0.999	0.122018	0.121896		1.8702	1.23238	1.23129		-0.074	-0.074	1		0.121896	0.924696	11847.4	0.131822			0.121896	0.924696	11847.4	0.131822		1016	0.036			6.92363
	10	Stable_61.dat	SPECI61	1015	89874		1.264	12.866	12.855		2.548	18.37	18.34		0.012	0.008	0.009		7.93	0.922		0.999	0.116267	0.116151		2.01582	1.42779	1.42668		-0.063	-0.063	1		0.116151	0.920863	11336.1	0.126133			0.116151	0.920863	11336.1	0.126133		1015	0.0315			6.92264
	10	Stable_8.dat	SPECI8	988	89874		1.286	12.454	12.444		3.203	17.346	17.317		0.011	0.009	0.009		8.285	0.892		0.999	0.107664	0.107557		2.49067	1.39281	1.39159		-0.127	-0.127	1		0.107557	0.91641	10548.3	0.117368			0.107557	0.91641	10548.3	0.117368		988	0.0433			6.89568
	10	Stable_6.dat	SPECI6	983	89874		1.282	12.649	12.638		2.71	18.65	18.619		0.011	0.01	0.009		8.301	0.906		0.999	0.109143	0.109034		2.11388	1.47442	1.47326		-0.126	-0.126	1		0.109034	0.917957	10675.2	0.118779			0.109034	0.917957	10675.2	0.118779		983	0.0026865			6.89061
	10	Stable_38.dat	SPECI38	982	89874		1.194	13.119	13.108		2.417	17.561	17.532		0.01	0.009	0.01		7.743	0.94		0.999	0.1214	0.121279		2.02429	1.33859	1.3375		-0.025	-0.025	1		0.121279	0.926641	11762.7	0.13088			0.121279	0.926641	11762.7	0.13088		982	0.0485			6.88959
	10	Stable_2.dat	SPECI2	980	89874		1.324	12.69	12.679		2.869	17.423	17.394		0.022	0.01	0.011		8.6	0.909		0.999	0.105698	0.105592		2.16692	1.37297	1.37187		-0.163	-0.163	1		0.105592	0.915447	10366.5	0.115345			0.105592	0.915447	10366.5	0.115345		980	0.0121			6.88755
	10	Stable_48.dat	SPECI48	978	89874		1.328	12.72	12.709		2.76	18.324	18.293		0.012	0.013	0.013		8.643	0.911		0.999	0.105403	0.105298		2.07831	1.44057	1.43937		-0.101	-0.101	1		0.105298	0.915364	10338.6	0.115034			0.105298	0.915364	10338.6	0.115034		978	-0.0011323			6.88551
	10	Stable_53.dat	SPECI53	965	89874		1.423	12.602	12.591		2.872	16.082	16.055		0.026	0.009	0.009		9.385	0.902		0.999	0.0961108	0.0960147		2.01827	1.27615	1.27512		-0.132	-0.132	1		0.0960147	0.908189	9501.57	0.105721			0.0960147	0.908189	9501.57	0.105721		965	0.0127			6.87213
	10	Stable_13.dat	SPECI13	949	89874		1.178	12.843	12.832		1.732	19.792	19.759		0.039	0.011	0.012		7.901	0.919		0.999	0.116314	0.116198		1.47029	1.54107	1.53982		-0.049	-0.049	1		0.116198	0.925657	11281.9	0.12553			0.116198	0.925657	11281.9	0.12553		949	-0.0241			6.85541
	10	Stable_20.dat	SPECI20	942	89874		1.597	12.744	12.734		4.696	16.822	16.794		0.013	0.009	0.009		10.79	0.912		0.999	0.0845227	0.0844382		2.94051	1.31999	1.31883		-0.141	-0.141	1		0.0844382	0.897949	8451.26	0.0940345			0.0844382	0.897949	8451.26	0.0940345		942	0.0864			6.84801
	10	Stable_4.dat	SPECI4	942	89874		1.34	12.95	12.939		2.827	17.182	17.154		0.012	0.008	0.008		9.059	0.927		0.999	0.102329	0.102227		2.1097	1.3268	1.32576		0.033	0.033	1		0.102227	0.91571	10033.2	0.111637			0.102227	0.91571	10033.2	0.111637		942	0.0756			6.84801
	10	Stable_74.dat	SPECI74	937	89874		1.33	12.727	12.717		2.934	20.632	20.598		0.018	0.011	0.011		9.039	0.911		0.999	0.100785	0.100685		2.20602	1.62112	1.61972		-0.041	-0.041	1		0.100685	0.914811	9891.6	0.110061			0.100685	0.914811	9891.6	0.110061		937	0.0147			6.84268
	10	Stable_39.dat	SPECI39	936	89874		1.129	12.762	12.751		2.086	18.74	18.709		0.022	0.009	0.009		7.676	0.913		0.999	0.118942	0.118823		1.84765	1.46842	1.46726		-0.048	-0.048	1		0.118823	0.928304	11503.9	0.128			0.118823	0.928304	11503.9	0.128		936	-0.0112			6.84162
	10	Stable_76.dat	SPECI76	894	89874		1.12	12.717	12.707		2.059	17.051	17.023		0.024	0.01	0.01		7.972	0.91		0.999	0.11415	0.114035		1.83839	1.3408	1.33966		-0.119	-0.119	1		0.114035	0.928262	11040.9	0.122848			0.114035	0.928262	11040.9	0.122848		894	-0.0067361			6.79571
	10	Stable_3.dat	SPECI3	839	89874		1.147	13.217	13.206		2.485	16.345	16.318		0.008	0.012	0.013		8.706	0.945		0.999	0.108546	0.108437		2.16652	1.23666	1.23565		0.002	0.002	1		0.108437	0.928717	10493.7	0.11676			0.108437	0.928717	10493.7	0.11676		839	0.0739			6.73221
	10	Stable_59.dat	SPECI59	816	89874		1.065	13.143	13.132		1.997	17.674	17.644		0.022	0.01	0.009		8.309	0.939		0.999	0.11301	0.112897		1.87512	1.34475	1.34359		-0.021	-0.021	1		0.112897	0.933408	10870.4	0.120951			0.112897	0.933408	10870.4	0.120951		816	0.0357			6.70441
	10	Stable_77.dat	SPECI77	807	89874		1.082	12.704	12.693		2.17	20.433	20.399		0.017	0.009	0.01		8.534	0.908		0.999	0.106398	0.106292		2.00555	1.60839	1.60711		-0.057	-0.057	1		0.106292	0.929802	10274.1	0.114316			0.106292	0.929802	10274.1	0.114316		807	-0.0001372			6.69332
	10	Stable_62.dat	SPECI62	749	89874		1	12.687	12.676		1.827	15.974	15.947		0.02	0.008	0.008		8.5	0.906		0.999	0.106588	0.106482		1.827	1.25908	1.25805		-0.116	-0.116	1		0.106482	0.934639	10239.2	0.113928			0.106482	0.934639	10239.2	0.113928		749	0.0011165			6.61874
																																					J*=	92345							70				70
	11	Unstable_52.dat	SPECI52	3570	92427		1.663	12.369	12.359		2.628	12.264	12.244		0.021	0.01	0.01		2.965	0.886		0.999	0.29882	0.298521		1.58028	0.991511	0.990695		-0.243	-0.243	1		0.298521	0.916722	30071.2	0.325639			0.298521	0.916789	30095.7	0.325615		3570	-0.0143	-0.267521		8.18032
	11	Unstable_65.dat	SPECI65	3480	92427		1.687	12.512	12.501		2.765	11.708	11.688		0.02	0.011	0.014		3.087	0.896		0.999	0.290249	0.289959		1.639	0.935742	0.934965		-0.237	-0.237	1		0.289959	0.915515	29247.2	0.316717			0.289959	0.915584	29271	0.316693		3480	-0.0026085	-2.28948		8.15479
	11	Unstable_19.dat	SPECI19	3450	92427		1.601	12.561	12.55		2.489	11.966	11.946		0.044	0.011	0.011		2.954	0.899		0.999	0.304333	0.304029		1.55465	0.952631	0.951873		-0.239	-0.239	1		0.304029	0.921215	30476.6	0.33003			0.304029	0.921279	30501.6	0.330007		3450	-0.0078948	0.987419		8.14613
	11	Unstable_70.dat	SPECI70	2931	92427		1.537	12.537	12.527		2.615	12.912	12.89		0.018	0.01	0.01		3.339	0.892		0.999	0.267146	0.266879		1.70137	1.02991	1.02898		-0.257	-0.257	1		0.266879	0.919803	26793.7	0.290148			0.266879	0.919868	26815.6	0.290127		2931	-0.0179			7.9831
	11	Unstable_44.dat	SPECI44	2822	92427		1.49	12.491	12.481		2.272	11.555	11.536		0.041	0.011	0.01		3.362	0.887		0.999	0.263831	0.263567		1.52483	0.925066	0.924285		-0.234	-0.234	1		0.263567	0.921331	26417.3	0.286072			0.263567	0.921396	26438.9	0.286052		2822	-0.0105			7.9452
	11	Unstable_58.dat	SPECI58	2594	92427		1.496	12.53	12.519		2.476	12.872	12.851		0.036	0.01	0.01		3.673	0.888		0.999	0.241764	0.241522		1.65508	1.02729	1.02652		-0.245	-0.245	1		0.241522	0.918936	24270.9	0.262828			0.241522	0.919002	24290.7	0.262809		2594	-0.0118			7.86096
	11	Unstable_47.dat	SPECI47	2393	92427		1.517	12.54	12.529		2.216	12.26	12.24		0.02	0.012	0.011		4.036	0.887		0.999	0.219772	0.219552		1.46078	0.977671	0.976934		-0.219	-0.219	1		0.219552	0.915654	22142.2	0.239777			0.219552	0.915722	22160.2	0.239759		2393	-0.0267			7.7803
	11	Unstable_46.dat	SPECI46	2354	92427		1.443	12.507	12.497		2.078	12.518	12.497		0.047	0.011	0.01		3.901	0.884		0.999	0.226609	0.226382		1.44006	1.00088	1		-0.248	-0.248	1		0.226382	0.919868	22726.3	0.246103			0.226382	0.919934	22744.9	0.246085		2354	-0.0317			7.76387
	11	Unstable_67.dat	SPECI67	2248	92427		1.425	12.862	12.852		2.315	12.731	12.71		0.037	0.012	0.012		4.034	0.908		0.999	0.225087	0.224862		1.62456	0.989815	0.988951		-0.219	-0.219	1		0.224862	0.92258	22507.4	0.243731			0.224862	0.922644	22525.8	0.243715		2248	-0.0101			7.7178
	11	Unstable_75.dat	SPECI75	2218	92427		1.495	12.569	12.559		2.205	12.068	12.048		0.043	0.009	0.011		4.292	0.887		0.999	0.206664	0.206457		1.47492	0.96014	0.959312		-0.216	-0.216	1		0.206457	0.915484	20825.3	0.225517			0.206457	0.915552	20842.3	0.2255		2218	-0.0208			7.70436
	11	Unstable_7.dat	SPECI7	2175	92427		1.477	12.502	12.491		2.273	12.849	12.828		0.041	0.011	0.01		4.322	0.882		0.999	0.204072	0.203868		1.53893	1.02776	1.02698		-0.204	-0.204	1		0.203868	0.91577	20557.8	0.222619			0.203868	0.915838	20574.5	0.222603		2175	-0.0090028			7.68478
	11	Unstable_15.dat	SPECI15	2155	92427		1.586	12.463	12.453		2.854	11.611	11.592		0.034	0.01	0.01		4.686	0.879		0.999	0.18758	0.187392		1.7995	0.931638	0.93086		-0.252	-0.252	1		0.187392	0.908104	19055.9	0.206356			0.187392	0.908178	19071.3	0.206339		2155	0.0124			7.67555
	11	Unstable_79.dat	SPECI79	2139	92427		1.447	12.472	12.462		2.301	10.416	10.399		0.039	0.011	0.01		4.308	0.879		0.999	0.204039	0.203835		1.59019	0.835151	0.834457		-0.191	-0.191	1		0.203835	0.917033	20526.1	0.222277			0.203835	0.9171	20542.9	0.22226		2139	0.0143			7.66809
	11	Unstable_24.dat	SPECI24	2133	92427		1.513	12.569	12.559		2.492	12.345	12.324		0.037	0.01	0.01		4.516	0.886		0.999	0.196191	0.195995		1.64706	0.982178	0.981288		-0.249	-0.249	1		0.195995	0.913448	19814.1	0.214566			0.195995	0.913519	19830.2	0.21455		2133	-0.0074099			7.66528
	11	Unstable_4.dat	SPECI4	2115	92427		1.514	12.67	12.659		2.456	12.511	12.49		0.041	0.013	0.013		4.556	0.893		0.999	0.196005	0.195809		1.62219	0.987451	0.98665		-0.305	-0.305	1		0.195809	0.914023	19782.9	0.214228			0.195809	0.914093	19798.9	0.214211		2115	-0.0341			7.65681
	11	Unstable_40.dat	SPECI40	2079	92427		1.45	12.656	12.646		2.284	11.579	11.56		0.039	0.01	0.01		4.44	0.892		0.999	0.200901	0.2007		1.57517	0.914902	0.914123		-0.229	-0.229	1		0.2007	0.917717	20195.4	0.218695			0.2007	0.917784	20211.8	0.218679		2079	-0.0033839			7.63964
	11	Unstable_28.dat	SPECI28	1988	92427		1.533	12.437	12.427		2.501	12.223	12.203		0.036	0.01	0.01		4.91	0.875		0.999	0.178208	0.17803		1.63144	0.982793	0.981975		-0.251	-0.251	1		0.17803	0.909591	18074.2	0.195725			0.17803	0.909664	18088.8	0.195709		1988	-0.011			7.59488
	11	Unstable_50.dat	SPECI50	1799	92427		1.327	12.573	12.563		2.333	11.887	11.868		0.029	0.01	0.009		4.696	0.883		0.999	0.188032	0.187844		1.7581	0.945439	0.944679		-0.223	-0.223	1		0.187844	0.922315	18807.6	0.203666			0.187844	0.922378	18823	0.203652		1799	0.005211			7.49499
	11	Unstable_45.dat	SPECI45	1796	92427		1.456	12.754	12.743		2.434	13.092	13.07		0.017	0.009	0.009		5.162	0.896		0.999	0.173576	0.173403		1.6717	1.0265	1.02566		-0.142	-0.142	1		0.173403	0.915155	17497.4	0.189479			0.173403	0.915224	17511.6	0.189465		1796	0.0090012			7.49332
	11	Unstable_22.dat	SPECI22	1768	92427		1.345	12.773	12.763		2.475	11.414	11.395		0.027	0.01	0.01		4.842	0.897		0.999	0.185254	0.185069		1.84015	0.893604	0.892815		-0.237	-0.237	1		0.185069	0.922249	18531	0.200671			0.185069	0.922313	18546.1	0.200657		1768	0.0119			7.4776
	11	Unstable_5.dat	SPECI5	1767	92427		1.282	12.734	12.723		2.119	11.778	11.758		0.032	0.011	0.011		4.619	0.894		0.999	0.193548	0.193355		1.65289	0.924925	0.924153		-0.208	-0.208	1		0.193355	0.926074	19280.7	0.20879			0.193355	0.926135	19296.5	0.208776		1767	0.0013183			7.47704
	11	Unstable_43.dat	SPECI43	1765	92427		1.272	12.862	12.851		1.84	12.679	12.658		0.041	0.012	0.012		4.59	0.903		0.999	0.196732	0.196535		1.44654	0.985772	0.984982		-0.231	-0.231	1		0.196535	0.927526	19567.2	0.211892			0.196535	0.927585	19583.3	0.211878		1765	-0.025			7.47591
	11	Unstable_72.dat	SPECI72	1688	92427		1.374	12.804	12.793		2.107	12.403	12.383		0.039	0.009	0.009		5.181	0.898		0.999	0.173326	0.173152		1.53348	0.968682	0.967951		-0.199	-0.199	1		0.173152	0.919719	17385.5	0.188266			0.173152	0.919785	17399.7	0.188253		1688	-0.0144			7.4313
	11	Unstable_80.dat	SPECI80	1678	92427		1.518	12.508	12.498		2.474	11.74	11.72		0.04	0.009	0.009		5.76	0.877		0.999	0.152257	0.152105		1.62978	0.938599	0.93775		-0.231	-0.231	1		0.152105	0.908024	15468.9	0.167512			0.152105	0.908098	15481.3	0.167498		1678	0.0039557			7.42536
	11	Unstable_64.dat	SPECI64	1588	92427		1.479	12.737	12.727		2.349	11.374	11.355		0.04	0.013	0.013		5.931	0.893		0.999	0.150565	0.150414		1.58824	0.892989	0.892198		-0.205	-0.205	1		0.150414	0.911469	15239.1	0.165024			0.150414	0.91154	15251.5	0.165011		1588	0.0073812			7.37023
	11	Unstable_18.dat	SPECI18	1575	92427		1.272	12.632	12.621		1.872	12.289	12.268		0.041	0.012	0.012		5.14	0.885		0.999	0.172179	0.172007		1.4717	0.972847	0.972031		-0.187	-0.187	1		0.172007	0.924128	17188.1	0.186129			0.172007	0.92419	17202.2	0.186116		1575	-0.0148			7.36201
	11	Unstable_10.dat	SPECI10	1512	92427		1.252	12.823	12.813		1.926	12.883	12.862		0.038	0.008	0.008		5.272	0.898		0.999	0.170334	0.170164		1.53834	1.00468	1.00382		-0.153	-0.153	1		0.170164	0.926056	16968.5	0.183751			0.170164	0.926117	16982.4	0.183739		1512	-0.0081907			7.32119
	11	Unstable_16.dat	SPECI16	1310	92427		1.323	12.999	12.988		2.036	12.649	12.628		0.036	0.011	0.01		6.428	0.908		0.999	0.141257	0.141116		1.53893	0.973075	0.972282		-0.265	-0.265	1		0.141116	0.920521	14156.5	0.1533			0.141116	0.920586	14168	0.153289		1310	-0.0244			7.17778
	11	Unstable_49.dat	SPECI49	1308	92427		1.313	12.732	12.721		1.693	12.715	12.694		0.052	0.01	0.01		6.389	0.89		0.999	0.139302	0.139163		1.28941	0.998665	0.997878		-0.167	-0.167	1		0.139163	0.919441	13976.9	0.151356			0.139163	0.919506	13988.4	0.151345		1308	-0.0192			7.17625
	11	Unstable_41.dat	SPECI41	1269	92427		1.408	12.494	12.483		2.184	12.165	12.145		0.018	0.01	0.01		7.064	0.873		0.999	0.123584	0.123461		1.55114	0.973667	0.972923		-0.242	-0.242	1		0.123461	0.911108	12513.3	0.135506			0.123461	0.91118	12523.4	0.135495		1269	-0.0173			7.14598
	11	Unstable_38.dat	SPECI38	1218	92427		1.215	12.623	12.612		1.899	12.449	12.428		0.037	0.008	0.008		6.35	0.881		0.999	0.13874	0.138601		1.56296	0.986216	0.985411		-0.228	-0.228	1		0.138601	0.924238	13848.3	0.149963			0.138601	0.9243	13859.7	0.149953		1218	-0.0146			7.10497
	11	Unstable_77.dat	SPECI77	1204	92427		1.308	12.97	12.959		1.978	11.622	11.603		0.042	0.01	0.01		6.917	0.905		0.999	0.130837	0.130706		1.51223	0.896068	0.895362		-0.248	-0.248	1		0.130706	0.920206	13116.7	0.14204			0.130706	0.920271	13127.4	0.14203		1204	-0.0158			7.0934
	11	Unstable_8.dat	SPECI8	1201	92427		1.312	12.843	12.832		2.109	11.787	11.767		0.035	0.007	0.007		6.953	0.896		0.999	0.128865	0.128736		1.60747	0.917776	0.917004		-0.164	-0.164	1		0.128736	0.919101	12934.5	0.140068			0.128736	0.919167	12945.1	0.140058		1201	0.014			7.09091
	11	Unstable_32.dat	SPECI32	1172	92427		1.301	12.636	12.625		1.693	11.782	11.762		0.019	0.013	0.013		7.068	0.882		0.999	0.124788	0.124663		1.30131	0.932415	0.931644		-0.174	-0.174	1		0.124663	0.918176	12537.9	0.135772			0.124663	0.918243	12548.1	0.135763		1172	-0.0147			7.06647
	11	Unstable_61.dat	SPECI61	1155	92427		1.151	12.842	12.831		1.927	11.845	11.825		0.028	0.01	0.01		6.345	0.896		0.999	0.141214	0.141072		1.6742	0.922364	0.921596		-0.173	-0.173	1		0.141072	0.929236	14019.4	0.151815			0.141072	0.929295	14031	0.151806		1155	0.0082484			7.05186
	11	Unstable_34.dat	SPECI34	1119	92427		1.453	12.604	12.593		3.006	12.136	12.116		0.013	0.009	0.009		8.267	0.879		0.999	0.106326	0.10622		2.06882	0.962869	0.962122		-0.306	-0.306	1		0.10622	0.907472	10809	0.117051			0.10622	0.907546	10817.7	0.117041		1119	-0.0074429			7.02019
	11	Unstable_9.dat	SPECI9	1083	92427		1.279	12.794	12.783		1.977	11.208	11.189		0.035	0.012	0.013		7.52	0.892		0.999	0.118617	0.118498		1.54574	0.876036	0.875303		-0.195	-0.195	1		0.118498	0.919758	11897.4	0.128836			0.118498	0.919824	11907.1	0.128827		1083	0.0056152			6.98749
	11	Unstable_39.dat	SPECI39	1059	92427		1.289	12.894	12.883		2.255	10.926	10.907		0.03	0.01	0.01		7.749	0.898		0.999	0.115886	0.11577		1.74942	0.847371	0.84662		-0.166	-0.166	1		0.11577	0.919465	11627.2	0.12591			0.11577	0.91953	11636.7	0.125901		1059	0.0288			6.96508
	11	Unstable_69.dat	SPECI69	1054	92427		1.371	12.584	12.573		2.136	12.397	12.376		0.017	0.013	0.015		8.279	0.877		0.999	0.105931	0.105825		1.55799	0.98514	0.984332		-0.314	-0.314	1		0.105825	0.912042	10714.8	0.116031			0.105825	0.912113	10723.5	0.116022		1054	-0.0465			6.96035
	11	Unstable_76.dat	SPECI76	1045	92427		1.458	12.384	12.374		2.067	11.376	11.357		0.049	0.008	0.009		8.881	0.863		0.999	0.0971737	0.0970766		1.4177	0.918605	0.917812		-0.233	-0.233	1		0.0970766	0.904769	9908.09	0.107294			0.0970766	0.904846	9916.05	0.107285		1045	-0.0156			6.95177
	11	Unstable_30.dat	SPECI30	968	92427		1.641	12.786	12.776		3.227	12.183	12.163		0.032	0.013	0.012		10.794	0.89		0.999	0.0824532	0.0823708		1.96648	0.952839	0.952019		-0.213	-0.213	1		0.0823708	0.895434	8494.79	0.0919897			0.0823708	0.895517	8501.55	0.0919812		968	0.0362			6.87523
	11	Unstable_53.dat	SPECI53	946	92427		1.196	13.057	13.046		1.985	11.202	11.184		0.03	0.01	0.01		8.048	0.909		0.999	0.112947	0.112834		1.6597	0.857931	0.857274		-0.164	-0.164	1		0.112834	0.925459	11258.9	0.121923			0.112834	0.92552	11268.2	0.121915		946	0.0172			6.85224
	11	Unstable_6.dat	SPECI6	944	92427		1.198	13.079	13.068		1.583	12.075	12.055		0.018	0.009	0.01		8.081	0.91		0.999	0.11261	0.112497		1.32137	0.923236	0.922482		-0.246	-0.246	1		0.112497	0.925372	11226.4	0.12157			0.112497	0.925433	11235.6	0.121562		944	-0.0259			6.85013
	11	Unstable_33.dat	SPECI33	908	92427		1.391	13.028	13.017		2.452	11.741	11.722		0.015	0.013	0.013		9.751	0.906		0.999	0.0929135	0.0928206		1.76276	0.901213	0.900515		-0.138	-0.138	1		0.0928206	0.912326	9395.24	0.101741			0.0928206	0.912397	9402.85	0.101733		908	0.0257			6.81124
	11	Unstable_71.dat	SPECI71	831	92427		1.349	12.78	12.769		2.112	11.249	11.23		0.017	0.011	0.011		10.333	0.888		0.999	0.0859383	0.0858523		1.5656	0.880203	0.879474		-0.262	-0.262	1		0.0858523	0.912559	8687.69	0.0940786			0.0858523	0.91263	8694.73	0.0940713		831	-0.0075679			6.72263
	11	Unstable_60.dat	SPECI60	810	92427		1.065	13.104	13.093		1.648	10.73	10.712		0.029	0.009	0.011		8.374	0.911		0.999	0.108789	0.10868		1.54742	0.818834	0.818147		-0.09	-0.09	1		0.10868	0.93289	10758.1	0.116498			0.10868	0.932946	10767	0.116492		810	0.0231			6.69703
	11	Unstable_63.dat	SPECI63	755	92427		1.061	12.727	12.716		1.392	11.413	11.394		0.043	0.012	0.012		8.949	0.884		0.999	0.098782	0.0986832		1.31197	0.896755	0.896036		-0.17	-0.17	1		0.0986832	0.930515	9793.39	0.106052			0.0986832	0.930572	9801.49	0.106046		755	-0.0131			6.62672
	11	Unstable_21.dat	SPECI21	738	92427		1.383	12.675	12.664		2.118	10.875	10.857		0.041	0.011	0.01		11.929	0.88		0.999	0.0737698	0.073696		1.53145	0.857988	0.857312		-0.205	-0.205	1		0.073696	0.908719	7489.07	0.0810988			0.073696	0.908792	7495.12	0.0810923		738	0.0048828			6.60394
	11	Unstable_12.dat	SPECI12	734	92427		1.383	13.102	13.091		1.988	11.136	11.117		0.019	0.009	0.009		11.994	0.91		0.999	0.0758713	0.0757954		1.43745	0.849947	0.849209		-0.149	-0.149	1		0.0757954	0.911645	7677.69	0.0831414			0.0757954	0.911716	7683.91	0.0831349		734	0.0147			6.59851
	11	Unstable_73.dat	SPECI73	730	92427		1.302	12.916	12.905		2.039	11.723	11.704		0.036	0.01	0.013		11.354	0.897		0.999	0.079003	0.078924		1.56605	0.907634	0.906935		-0.231	-0.231	1		0.078924	0.915536	7960.62	0.0862052			0.078924	0.915605	7967.09	0.0861988		730	-0.0067018			6.59304
	11	Unstable_68.dat	SPECI68	728	92427		1.176	12.738	12.727		1.576	11.636	11.616		0.017	0.01	0.01		10.282	0.884		0.999	0.0859755	0.0858895		1.34014	0.913487	0.912705		-0.291	-0.291	1		0.0858895	0.922592	8596.94	0.0930959			0.0858895	0.922655	8603.98	0.0930895		728	-0.046			6.5903
	11	Unstable_23.dat	SPECI23	696	92427		1.032	12.758	12.748		1.249	11.208	11.189		0.051	0.012	0.014		9.441	0.885		0.999	0.0937401	0.0936463		1.21027	0.878508	0.877706		-0.225	-0.225	1		0.0936463	0.932013	9278.59	0.100477			0.0936463	0.932069	9286.27	0.100471		696	-0.0375			6.54535
	11	Unstable_55.dat	SPECI55	685	92427		1.261	12.547	12.536		1.785	12.153	12.133		0.042	0.012	0.012		11.724	0.871		0.999	0.0742921	0.0742178		1.41554	0.968598	0.967853		-0.206	-0.206	1		0.0742178	0.915307	7487.8	0.0810851			0.0742178	0.915376	7493.89	0.081079		685	-0.0321			6.52942
	11	Unstable_27.dat	SPECI27	640	92427		1.198	13.157	13.146		2.07	12.399	12.378		0.028	0.009	0.009		11.914	0.913		0.999	0.0766325	0.0765559		1.72788	0.942388	0.941579		-0.212	-0.212	1		0.0765559	0.922851	7660.56	0.0829559			0.0765559	0.922914	7666.84	0.0829502		640	-0.0020435			6.46147
	11	Unstable_48.dat	SPECI48	602	92427		1.094	12.94	12.929		1.706	11.244	11.225		0.032	0.009	0.008		11.568	0.897		0.999	0.0775415	0.077464		1.55941	0.868934	0.868203		-0.174	-0.174	1		0.077464	0.927957	7708.78	0.083478			0.077464	0.928016	7715.13	0.0834727		602	0.0065188			6.40026
	11	Unstable_62.dat	SPECI62	577	92427		1.283	13.186	13.175		2.171	11.918	11.898		0.015	0.007	0.008		14.158	0.914		0.999	0.0645571	0.0644926		1.69213	0.903837	0.903074		-0.097	-0.097	1		0.0644926	0.916896	6495.36	0.0703379			0.0644926	0.916964	6500.64	0.0703327		577	0.0313			6.35784
	11	Unstable_66.dat	SPECI66	557	92427		1.479	12.891	12.88		3.836	12.935	12.914		0.013	0.014	0.013		16.908	0.893		0.999	0.0528152	0.0527624		2.59364	1.00341	1.00264		-0.201	-0.201	1		0.0527624	0.902293	5399.96	0.0584759			0.0527624	0.902372	5404.28	0.0584708		557	0.0677			6.32257
	11	Unstable_35.dat	SPECI35	554	92427		1.067	13.279	13.268		1.563	10.529	10.512		0.033	0.014	0.015		12.262	0.92		0.999	0.0750285	0.0749535		1.46485	0.792906	0.792282		-0.137	-0.137	1		0.0749535	0.931064	7434.06	0.0805031			0.0749535	0.931121	7440.2	0.0804982		554	0.0144			6.31716
	11	Unstable_25.dat	SPECI25	542	92427		1.274	12.821	12.811		2.103	12.143	12.123		0.033	0.012	0.012		14.97	0.888		0.999	0.0593186	0.0592593		1.65071	0.947118	0.946296		-0.222	-0.222	1		0.0592593	0.914767	5982.18	0.0647808			0.0592593	0.914836	5987.04	0.0647759		542	-0.0011851			6.29527
	11	Unstable_59.dat	SPECI59	538	92427		1.328	12.787	12.777		2.721	10.907	10.889		0.022	0.014	0.014		15.718	0.886		0.999	0.0563685	0.0563121		2.04895	0.852976	0.852234		-0.143	-0.143	1		0.0563121	0.911052	5707.85	0.06181			0.0563121	0.911123	5712.46	0.0618052		538	0.0508			6.28786
	11	Unstable_29.dat	SPECI29	517	92427		1.092	12.527	12.516		1.667	11.711	11.691		0.014	0.008	0.011		13.445	0.868		0.999	0.0645593	0.0644948		1.52656	0.934861	0.934084		-0.224	-0.224	1		0.0644948	0.924891	6439.42	0.0697322			0.0644948	0.924953	6444.71	0.0697276		517	-0.0201			6.24804
	11	Unstable_2.dat	SPECI2	485	92427		1.341	12.353	12.343		2.505	11.431	11.412		0.027	0.023	0.02		17.596	0.855		0.999	0.0485906	0.048542		1.86801	0.925362	0.924573		-0.256	-0.256	1		0.048542	0.906664	4944.07	0.0535391			0.048542	0.90674	4948.05	0.0535347		485	0.0078989			6.18415
	11	Unstable_78.dat	SPECI78	401	92427		1.209	13.175	13.164		1.763	11.89	11.87		0.038	0.023	0.02		19.194	0.911		0.999	0.0474627	0.0474153		1.45823	0.902467	0.901702		-0.259	-0.259	1		0.0474153	0.91976	4760.55	0.0515518			0.0474153	0.919826	4764.44	0.0515481		401	-0.0246			5.99396
	11	Unstable_26.dat	SPECI26	393	92427		1.1	13.227	13.216		1.669	13.256	13.234		0.013	0.016	0.017		17.814	0.915		0.999	0.0513641	0.0513127		1.51727	1.00219	1.00136		-0.107	-0.107	1		0.0513127	0.927057	5111.31	0.0553501			0.0513127	0.927117	5115.52	0.0553466		393	-0.0097771			5.97381
	11	Unstable_13.dat	SPECI13	294	92427		1.629	12.748	12.738		3.065	11.104	11.086		0.018	0.011	0.011		35.282	0.881		0.999	0.0249702	0.0249453		1.88152	0.871039	0.870309		-0.196	-0.196	1		0.0249453	0.889328	2590.24	0.0280496			0.0249453	0.889416	2592.28	0.0280468		294	0.0335			5.68358
	11	Unstable_54.dat	SPECI54	212	92427		1.053	12.754	12.743		1.683	12.224	12.204		0.029	0.026	0.021		31.625	0.88		0.999	0.0278261	0.0277983		1.59829	0.958444	0.957702		-0.286	-0.286	1		0.0277983	0.925677	2773.14	0.0300302			0.0277983	0.925738	2775.42	0.0300282		212	-0.0381			5.35659
	11	Unstable_37.dat	SPECI37	192	92427		1.104	13.234	13.223		1.916	13.044	13.022		0.025	0.008	0.009		36.611	0.913		0.999	0.0249379	0.0249129		1.73551	0.985643	0.984799		-0.206	-0.206	1		0.0249129	0.924746	2487.8	0.0269403			0.0249129	0.924808	2489.84	0.0269385		192	-0.0026075			5.2575
	11	Unstable_14.dat	SPECI14	169	92427		1.238	12.994	12.983		1.812	9.613	9.597		0.017	0.024	0.02		46.639	0.897		0.999	0.0192328	0.0192136		1.46365	0.739803	0.739197		-0.164	-0.164	1		0.0192136	0.914562	1940.03	0.0210085			0.0192136	0.914631	1941.61	0.0210069		169	0.0034786			5.1299
	11	Unstable_11.dat	SPECI11	131	92427		1.323	12.425	12.415		2.345	10.78	10.762		0.032	0.023	0.021		64.286	0.857		0.999	0.0133311	0.0133177		1.77249	0.867606	0.866855		-0.262	-0.262	1		0.0133177	0.904895	1359.08	0.0147174			0.0133177	0.904971	1360.17	0.0147162		131	0.0172			4.8752
	11	Unstable_74.dat	SPECI74	91	92427		0.742	14.416	14.404		0.866	11.322	11.303		0.038	0.012	0.012		51.879	0.994		0.999	0.01916	0.0191408		1.16712	0.785377	0.784713		0.167	0.167	1		0.0191408	0.951929	1856.82	0.0201074			0.0191408	0.95197	1858.39	0.0201065		91	0.0591			4.51086
[truncated: 2 more columns]
