# Supplementary material for: Consequences of spatial patterns for coexistence in species-rich plant communities
Source: Nat Ecol Evol. 2021 May 3;5(7):965–73. doi: 10.1038/s41559-021-01440-0 (PMC8257505; doi:10.1038/s41559-021-01440-0)
Supplement: Supplementary file 5 — Source code of the simulation model written in Delphi (Pascal) that contains the procedures to repeat the results shown in Extended Data Figs. 5–7 and Supplementary Figs. 1–5 and to estimate the summary functions of spatial patterns. Rename the file to ‘NeutralModel.pas’ and use it as main unit. There is no graphical output. [file 41559_2021_1440_MOESM5_ESM.txt]

{------------------------------------------------------------------------------------------------------
-- This program is written in Delphi (Pascal) and contains the procedures to repeat the results 
-- shown in Extended Data Figures 5, 6 and 7 and Supplementary Figures S1-S5. 
-- Rename the file to "NeutralModel.pas" and use it as main unit in Delphi. Button 1 is 
-- for the start button and Button 2 for the stop button. The main procedure  
-- to run an analysis is CommunityDynamics.The default model parameters (listed under Const) repeat 
-- the analysis of Extended Data Figures 5c, but can be changed by changing the values of the constants. 
-- The procedure writeTimeSeries produces a detailed output file with time series of several model variables. 
-- The procedure writeCommunity outputs a "census" of the modeled community. 
-- There is no graphical output. 
---------------------------------------------------------------------------------------------------------}

unit NeutralModel;

interface

uses
  Forms, Classes, Controls, SysUtils,StdCtrls;


type
  TForm1 = class(TForm)
    Button1: TButton;
    Button2: TButton;
    procedure Button1Click(Sender: TObject);
    procedure Button2Click(Sender: TObject);


  private
    { Private declarations }
    procedure writeCommunity(name:string);
    procedure writeTimeSeries(t:integer);
    Function  MeanN(data:array of real;Ndata:integer;firstEnry:integer):real;
    Function  SDN(data:array of real;Ndata:integer;firstEnry:integer):real;
    Function  MinOfArray(data:array of real;Ndata:integer;firstEnry:integer):real;
    Function  MaxOfArray(data:array of real;Ndata:integer;firstEnry:integer):real;
    
  public
    { Public declarations }
    procedure CommunityDynamics;
    procedure InitialCondition;
    procedure DefineCompetitionMatrix;
    procedure EstimateCompIndices;
    procedure TentativeRecruits;
    procedure Mortality;
    procedure RemoveDead;
    procedure AddRecruits;
    procedure ResetGrid;
    function  CI(x,y,d,DMatrix:real):real;
    procedure CompetitionIndicesOnePlant(x,y:real;sp,qnr,i:integer);
    procedure RemovePopulationAndGrid;

  end;

type
  PPlant =^Individuum;
  Individuum = record
    ortx         : real;                  //--  x-xoordinate
    orty         : real;                  //--  y-coordinate
    species      : word;                  //--  species identifier
    birth        : word;                  //--  year of birth, to determine age
    CIH          : single;                //--  number of heterospecific neighbors
    CIC          : single;                //--  number of conspecific neighbors
    CIHi         : single;                //--  value of heterospecific competition index 
    CICi         : single;                //--  value of conspecific competition index
    quadrat      : integer;               //--  number of quadrat where individuum is located
    tnr          : integer;               //--  running index of individuals (tag number)
end;


type
  PRecruit =^TRecruit;
  TRecruit = record
    ortx         : real;                  //--  x-xoordinate
    orty         : real;                  //--  y-coordinate
    species      : word;                  //--  species identifier
    CIH          : single;                //--  number of heterospecific neighbors
    CIC          : single;                //--  number of conspecific neighbors
    CIHi         : single;                //--  value of heterospecific competition index
    CICi         : single;                //--  value of conspecific competition index
    dead         : byte;                  //--  mark: if surviving or dead
end;


type
  PNumber =^Ind;
  Ind = record
    nr           : integer;               //--  one element of Numberlist
end;


type
  PQuadrat =^Quad;                        //--  one element of grid
  Quad = record
    x            : word;                  //--  x-coordinate
    y            : word;                  //--  y-coordiante
    anz          : integer;               //--  number of elements in NumberList
    Numberlist   : Tlist;                 //--  lost with numbers of plants in quadrat
end;   


Const
  //--------- some model settings
  scale_r=0.333;                          //--  scales radius r in gaussian to avoid only discrete steps
  FactorMatrix=10000;                     //--  scales deterministic individual-level interaction coefficients
  MinInd = 50;                            //--  minimal number of individuals to be included into equilibrium analysis


  //---------- model parameter definition, corresponding to simulation of Extended Data Figure 5c--------
  NrSpecies = 80;                         //-- number of species
  tmax =5000;                             //-- cenus steps to simulate

  Qsize = 10;                             //-- quadrat size in m
  Qdim1 = 200;                            //-- x width in # quadrats, attention ranges from 0 to Qdim1-1!
  Qdim2 = 100;                            //-- y width in # quadrats, attention ranges from 0 to Qdim1-1!
  ZOI =  10;                              //-- neighborhood radius, maximale range of plant interactions
  beta = 0.0075;                          //-- factor beta scales competition index CI to survival: [ exp(-beta*CI)   betaC:= 1;                             
  betaC = 1.0;                            //-- value of competition matrix for conspecifics
  betaH = 1.0;                            //-- value of competition matrix for heterospecifics (for diffuse comp model)
  RangeBetaH = 0.0;                       //-- width of interval of matrix betaH
  surv = 1.0;                             //-- backgroun survival rate within one time step without competition, simplifed to 1
  rep  = 0.1;                             //-- mean reproduction rate without competition, determines tentative recruits which are then filtered by competition rep*Nf
  sigma = 10;                             //-- parameter sigma of Thomas process, standard deviation of Gaussian dispersal kernel

  probLD = 0.95;                          //-- proportion of recruits that are distributed independent of parents
  nrClusters =40;                         //-- # cluster centers per species for dispersal component independent of parents
  VarCluster =0.3;                        //-- probability that cluster center changes location
  DistanceWeighting  = 0;                 //-- each neighbor is weigted by 1/distance to focal tree
  DistanceMatrix = 0;                     //-- to read individual-level interaction matrix
  NameDistanceMatrix ='';                 //-- name of individual-level interaction matrix

var
  Form1: TForm1;
  abundances_in: array of integer;            //--  initial abundance of each species
  abundances: array of integer;               //--  abundance of each species

  //---settings and parameter
  dim1,dim2,InitAbund,Qgrain:integer;
  ScalingFactor:real;
  NrSp:integer;                               //--  number of species

  //-----community
  timestep:integer;                           //--  counts census intervalls of 5 years
  Community:Tlist;                            //--  list of plants
  PlantA,Plant:PPlant;                        //--  record representing one plant with all its properties
  CommunitySize:integer;                      //--  total number of individuals in the community

  //-----underlying grid to quicker allocate neighbors
  RecruitGrid,Grid: TList;                    //--  grid of lists with tag numbers of individuals in quadrat
  QuadratA,QuadratS,Quadrat: PQuadrat;        //--  list with tags in grid
  Number,NumberL,NumberA: PNumber;            //--  one element of Quadrat list

  Matrix:array of array of word;              //--  interaction strength, divide by 10,000 to get actual value
  MatrixMean:array of real;                   //--  mean of heterospecific matrix for each specicies

  //-----Dispersal kernel
  Gaussian: array of real;                    //--  gaussian distribution in x steps of scale_r
  Gausswert:array of word;                    //--  cumulative gaussian distribution
  dimGauss:integer;                           //--
  gaussmax:integer;                           //--  max x-value

  DeadList:Tlist;                             //--  list with tag number of dead individuals
  RecruitList: TList;                         //--  list with recruits
  RecruitA,Recruit: PRecruit;                 //--  recruit individual
  TagMax:integer;

  CICA,CIHA: real;                            //--  count # hetero/conspecifics within distance ZOI (with distance weighting)
  CICAi,CIHAi: real;                          //--  hetero/conspecific competition index            (with distance weighting)

  IndepParentsX,IndepParentsY:array of array of single;  //--  coordinates of cluster centes of dispersal component independent on parents

  //------------  analysis
  Bf_non,Bf,sdB,sdD,sdBD,Df,kii,kih,aii,aibeta: array of single;     //--  spatial statistics, time x species
  cor_kii_kih,cor_kin_kih: array of single;       //--  correlations between crowding indices

  m_kii,m_kin,m_kih,v_kii,v_kih,v_kin: array of real;   //--  mean and variance of distribution of comp indices
  NrInd,NrIndOld: array of integer;               //--  population sizes
  NrIndPred: array of real;                       //--  predicted population sizes


  TRega,TRegb,TRegR2: array of single;            //--  every 200 years power law aggregation vs abundance
  m_DfBf,sd_DfBf,m_Df,sd_Df,m_Bf,sd_Bf:real;      //--  mean and sd over all species

  NrRecr,NrDead:array of integer;
  NrDeadRecr,NrTentRecr:array of integer;
  NrSurvRec: array of single;


  tor1,tor2:integer;                              //--  direction of torus

  //-----------  analyses
  datei,dateit:textfile;
  mkii,mkih,mv_mii,mv_mih,mbii,mbih:real;
  mm_kii,mm_kih:real;

  Rega, Regb, RegR2: real;                        //--  output of linear regression
  lnNrInd,lnAgg:array of real;                    //--  for regression aggregation vs abundance relationship
  NReg:integer;

  m_abun:array[1..20] of real;
  n_abun:array[1..20] of int64;

  mu:array of real;
  Jp:real;
  TC: real;                                       //--  predicted total number of individuals
  NrExt:integer;
  ReNumber:array of byte;
  Err:real;                                       //--  SD of mean squ error of predicted vs simulated population size


implementation
{$R *.DFM}


function pot(x:real):real;
begin
  pot:=x;    //--  designed to use power function
end;


Function TForm1.MeanN(data:array of real;Ndata:integer;firstEnry:integer):real;
var
i:integer;
m:real;
begin
  //----------attention: first 0-entry in data must be zero!
  m:=0;
  if firstEnry=1 then
  begin
    for i:=1 to Ndata do
    begin
      m:=  m + data[i]/NData;
    end;
  end
  else
  begin
    for i:=0 to Ndata-1 do
    begin
      m:=  m + data[i]/NData;
    end;
  end;
  MeanN:=m;
end;


Function TForm1.SDN(data:array of real;Ndata:integer;firstEnry:integer):real;
var
i:integer;
s,m:real;
begin
  //----------attention: first 0-entry in data must be zero, data start with index 1!
  m:=0;
  if firstEnry=1 then
  begin
    for i:=1 to Ndata do
    begin
      m:=  m + data[i]/NData;
    end;

    s:=0;
    for i:=1 to Ndata do
    begin
      s:=  s + sqr(m - data[i])/NData;
    end;
  end
  else
  begin
    for i:=0 to Ndata-1 do
    begin
      m:=  m + data[i]/NData;
    end;

    s:=0;
    for i:=0 to Ndata-1 do
    begin
      s:=  s + sqr(m - data[i])/NData;
    end;
  end;
  sdN:=sqrt(s);
end;


Function TForm1.MinOfArray(data:array of real;Ndata:integer;firstEnry:integer):real;
var
i:integer;
min:real;
begin
  //----------attention: first 0-entry in data must be zero!
  min:=100000000;
  if firstEnry=1 then
  begin
    for i:=1 to Ndata do
    begin
      if data[i] < min then min:=data[i];
    end
  end
  else
  begin
    for i:=0 to Ndata-1 do
    begin
      if data[i] < min then min:=data[i];
    end;
  end;

  MinOfArray:=min;
end;


Function TForm1.MaxOfArray(data:array of real;Ndata:integer;firstEnry:integer):real;
var
i:integer;
m:real;
begin
  //----------attention: first 0-entry in data must be zero!
  m:=-100000000;
  if firstEnry=1 then
  begin
    for i:=1 to Ndata do
    begin
      if data[i] > m then m:=data[i];
    end
  end
  else
  begin
    for i:=0 to Ndata-1 do
    begin
      if data[i] > m then m:=data[i];
    end;
  end;
  MaxOfArray:=m;
end;


//--------assigns the points the number of the quadrat it is located in
Function quadratNr(x,y:real):word;
begin
  quadratNr:= trunc(x/Qsize) + trunc(y/Qsize)*qdim1;

  //----order of numbering
  //                   Qdim2*Qdim1-1
  //....               ...
  //Qdim  +1 +2 +3     ... 2*Qdim1-1
  //   0   1  2  3     ...   Qdim1-1
end;


function torus1r(x:real):real;
begin
  if x<=-dim1 then x:=x+2*dim1;
  if x>2*dim1 then x:=x-2*dim1;

  if x<=0     then x:=x+dim1;
  if x>dim1   then x:=x-dim1;
  if x=dim1   then x:=dim1-1;

  torus1r:=x;
end;


function torus2r(x:real):real;
begin
  if x<=-dim2 then x:=x+2*dim2;
  if x>2*dim2 then x:=x-2*dim2;

  if x<=0   then x:=x+dim2;
  if x>dim2 then x:=x-dim2;
  if x=dim2 then x:=dim2-1;
  torus2r:=x;
end;


function torus1G(x:integer):integer;
begin
  tor1:=0;
  if x<0 then
  begin
    x:=x+Qdim1;
    tor1:=-1;
  end;
  if x>=Qdim1 then
  begin
    x:=x-Qdim1;
    tor1:=1;
  end;
  torus1G:=x;
end;


function torus2G(x:integer):integer;
begin
  tor2:=0;
  if x<0 then
  begin
    x:=x+Qdim2;
    tor2:=-1;
  end;
  if x>=Qdim2 then
  begin
    x:=x-Qdim2;
    tor2:=1;
  end;;
  torus2G:=x;
end;


Function StringToInteger(V:variant):integer;
var
i:integer;
begin
  if v<>'' then
  begin
    i:=v;
    StringToInteger:=i;
  end else StringToInteger:=0;
end;


Procedure DefineGaussian(sigma:real);
var
  nr,i,j:integer;
  sumgauss:real;
begin
  if dim1<dim2 then dimgauss:=2*dim2 else dimgauss:=2*dim1;

  setlength(Gaussian,dimgauss+6);
  setlength(Gausswert,11006);

  for i:=0 to dimgauss do Gaussian[i]:=(scale_r*i)*exp(-0.5*sqr((scale_r*i)/sigma));

  //----------normalize 2-dim Gaussian
  sumgauss:=0;
  for i:=0 to dimgauss do sumgauss:=sumgauss + Gaussian[i];
  for i:=0 to dimgauss do Gaussian[i]:=0.8*Gaussian[i]/sumgauss;    //Gaussfunction von 0 bis dimgauss auf 1 normiert

  //----------Besetzung von Funktion Gausswert die fuer Zufallszahl radius ausspuckt der Gaussverteilt ist
  nr:=0;
  for i:=0 to dimgauss do
  begin
    for j:=0 to trunc(10000*Gaussian[i]) do
    begin
      if ((nr<=11000)and(10000*Gaussian[i]>1)) then
      begin
        Gausswert[nr]:=i;
        gaussmax:=nr;
      end;
      nr:=nr+1;
    end;
  end;
end;


Procedure LinearRegression(x,y:array of real;N:integer);
var
i:integer;
SumY,SumX,SumXX,SumYY,SumXY:Extended;
mx,my,sxx,syy,sxy:Extended;
ResidualSS,totalSS,regressionSS,sum:Extended;
begin
  sum:=0;
  for i:=1 to N do
  begin
    sum:=sum+x[i];
  end;
  SumX:=sum;
  mX:=sum/N;

  sum:=0;
  for i:=1 to N do sum:=sum+y[i];
  SumY:=sum;
  mY:=sum/N;

  sum:=0;
  for i:=1 to N do sum:=sum+x[i]*x[i];
  SumXX:=sum;

  sum:=0;
  for i:=1 to N do sum:=sum+y[i]*y[i];
  SumYY:=sum;

  sxx:=SumXX-SumX*SumX/N;
  syy:=SumYY-SumY*SumY/N;

  sum:=0;
  for i:=1 to N do sum:=sum+x[i]*y[i];
  SumXY:=sum;

  sxy:=SumXY-SumX*SumY/N;

  if sxx>0 then Regb:=sxy/sxx else Regb:=0;
  Rega:=my-Regb*mx;

  totalSS:=syy;
  if sxx>0 then regressionSS:=sxy*sxy/sxx else regressionSS:=0;
  residualSS:=totalSS-regressionSS;

  if totalSS>0 then RegR2:=100*regressionSS/totalSS else RegR2:=0;
end;


Procedure SaveParameter(name:string);
var
datei:textfile;
begin
    assignfile(datei,name+'.par');
    rewrite(datei);

    //------write settings-----
    writeln(datei,tmax:5,      '            tmax ');
    writeln(datei,Qsize:3,     '            Qsize');
    writeln(datei,Qdim1:4,     '            Qdim1');
    writeln(datei,Qdim2:4,     '            Qdim2');
    writeln(datei,NrSp:4,      '            NrSp:');

    writeln(datei,ZOI:4,       '            ZOI');
    writeln(datei,Rep:7:5,       '            Rep');
    writeln(datei,Surv:7:5,      '            Surv');

    writeln(datei,beta:7:5,      '            beta');
    writeln(datei,betaC:7:5,     '            betaC');
    writeln(datei,betaH:7:5,     '            betaH');
    writeln(datei,RangeBetaH:7:5,'            RangeBetaH');

    writeln(datei,Sigma:5,     '            Sigma');

    writeln(datei,ProbLD:7:5,    '            ProbLD');
    writeln(datei,NrClusters:4,'            # clusters/sp');
    writeln(datei,VarCluster:7:5,'            var clusters');

    writeln(datei,'spatial');
    if DistanceMatrix=1 then  writeln(datei, NameDistanceMatrix) else writeln(datei, 'no distance file');
    if DistanceWeighting=0 then writeln(datei,'no distance weighting');
    
    closefile(datei);
end;


//-------estimates the equilibrium abundances based on model parameters and kii[f]*bii[f] and Df[f]*Bf[f]
Procedure Neq(kbii,DfBf:array of real;RNrSp,reduce:byte);
var
  TZ,TN:real;
  ExSp:array of byte;
  muPred,Pred,Kf:array of real;
  ok,Spm,PredExt,f,sp,Nmin:integer;
  OrgNr:byte;
begin
  setlength(Kf,   RNrSp+1);
  setlength(Pred,   RNrSp+1);
  setlength(MuPred,   RNrSp+1);
  setlength(ExSp, RNrSp+1);

  //-----------estimate predicted population size
  PredExt:=0;
  TZ:=0;
  TN:=0;
  for f:=1 to RNrSp do
  begin
    if kbii[f]>0 then
    begin
      Kf[f]:= -ln( (1 - Rep)/surv)/(ScalingFactor*beta*kbii[f]);

      TZ:=TZ +   Kf[f]/(1 - DfBf[f]);
      TN:=TN + DfBf[f]/(1 - DfBf[f]);
    end
    else
    begin
      //----- these are species with very low abundance, defined to be zero
      Kf[f]:=0;
      DfBf[f]:=0;
    end;
  end;
  TC:=TZ/(1+TN);

  Pred[0]:=0;
  for f:=1 to RNrSp do
  begin
    Pred[f]:= (1/(1 - DfBf[f]) )*( Kf[f] - DfBf[f]*TC );
    Pred[0]:=Pred[0]+Pred[f];
    if Pred[f]<=-MinInd then PredExt:=PredExt+1;     //-- small negative abundance allowed

    if Kf[f]>0 then  muPred[f]:= TC*DfBf[f]/Kf[f] else muPred[f]:=0;
  end;
  NrExt:=PredExt;


  //---------  detect species with predicted negative abundances and remove them (small negative values allowed, stochasticity!)
  if reduce=1 then
  begin
    Nmin:=-MinInd;              //-- lowest neg abundance allows due to stochastcity
    Spm:=0;
    for f:=1 to RNrSp do
    begin
      if Pred[f]<Nmin then
      begin
        Nmin:=trunc(Pred[f]);   //-- lowest predicted abundance
        Spm:=f;                 //-- species with lowerst predicted abundance
      end;
    end;
    for f:=0 to RNrSp do ExSp[f]:=0;
    ExSp[Spm]:=1;               //-- first species removed


    //-------  remove species with too negative abundances
    if PredExt>0 then
    begin
      ok:=1;
    end
    else
    begin
      ok:=0;
    end;

    while ok=1 do
    begin
      //-----------
      TZ:=0;
      TN:=0;
      for f:=1 to RNrSp do
      begin
        //---- species with prected negative abundance excluded
        if ExSp[f]=0 then
        begin
          if kbii[f]>0 then
          begin
            Kf[f]:= -ln( (1 - Rep)/surv)/(ScalingFactor*beta*kbii[f]);
            TZ:=TZ +       Kf[f]/(1 - DfBf[f]);
            TN:=TN + DfBf[f]/(1 - DfBf[f]);
          end
          else
          begin
            //----- these are species with very low abundance, defined to be zero
            Kf[f]:=0;
            DfBf[f]:=0;
          end;
        end;
      end;
      TC:=TZ/(1+TN);

      Pred[0]:=0;
      for f:=1 to RNrSp do
      begin
        if ExSp[f]=0 then
        begin
          Pred[f]:=(1/(1 - DfBf[f]) )*( Kf[f] - DfBf[f]*TC );
          Pred[0]:= Pred[0] + Pred[f];                                 //--  small negative abundance allowed
          if Pred[f]<=-MinInd then PredExt:=PredExt+1;
          if Kf[f]>0 then  muPred[f]:= TC*DfBf[f]/Kf[f] else muPred[f]:=0;
        end
        else
        begin
          Pred[f]:=0;
          PredExt:=PredExt+1;
          muPred[f]:=0;
        end;
      end;

      Nmin:=-MinInd;              //-- lowest neg abundance allows due to stochastcity
      Spm:=0;
      for f:=1 to RNrSp do
      begin
        if Pred[f]<Nmin then
        begin
          Nmin:=trunc(Pred[f]);   //-- lowest predicted abundance
          Spm:=f;                 //-- species with lowerst predicted abundance
        end;
      end;
      ExSp[Spm]:=1;               //-- next species removed

      //---  no further species with negative abundance
      if Spm=0 then
      begin
        ok:=0;
      end;
      //--------------
    end;
  end;
  Jp:=TC;

  NrIndPred[0]:=TC;
  Err:=0;
  for sp:=1 to NrSp do
  begin
    OrgNr:=ReNumber[sp];
    if OrgNr>0 then
    begin
      NrIndPred[sp]:=Pred[OrgNr];
      mu[sp]:=muPred[OrgNr];
      Err:=Err + sqr(NrIndPred[sp]-NrInd[sp])/RNrSp;
    end;
  end;
  Err:=Sqrt(Err);
end;


procedure getData(t:integer);
var
  i,f,sp:integer;
  VtoMi,VtoMh:real;
  em_kii,em_kih:array  of real;           //-- expected mean value under CSR/independence
  nInd:array of integer;
  mn,vn,mnp,mc,mh,vc,vh:real;
  sing,ns:integer;
  cv_kii_kih, cv_kin_kih:array  of real;  //-- covariance crowding indices
  //Kf,m_K,m_alpha:array of real;
  kbii,DfBf:array of real;
  delta,s:integer;
begin

  setlength(em_kii,  NrSp+1);
  setlength(em_kih,  NrSp+1);
  setlength(cv_kii_kih,  NrSp+1);
  setlength(cv_kin_kih,  NrSp+1);
  setlength(nInd,  NrSp+1);
  setlength(mu,  NrSp+1);
  setlength(ReNumber,  NrSp+1);

  for sp:=0 to NrSp do
  begin
    kii[sp]:=0;         //-- summary function: mean univariate pair correlation function
    kih[sp]:=0;         //-- summary function: mean bivariate pair correlation function
    aii[sp]:=0;         //-- summary function of shape of univariate distribution: ln(1+beta)/beta
    aibeta[sp]:=0;      //-- summary function of shape of heterosp comp index weigthed with beta_fi: ln(1+beta)/beta
    Bf[sp]:=0;          //-- summary function of phylogenetoc spatial structure

    m_kii[sp]:=0;       //-- mean of conspecific distribution of crowding indiex CICi
    m_kih[sp]:=0;       //-- mean of heterospecific distribution of crowding indiex CIHi
    m_kin[sp]:=0;       //-- mean of distribution hetreospecific neighbors CIH

    v_kii[sp]:=0;       //-- variance of conspecific distribution of crowding indiex CICi
    v_kih[sp]:=0;       //-- variance of heterospecific distribution of crowding indiex CIHi
    v_kin[sp]:=0;       //-- variance of distribution heterospecific crowding indiex CIHi

    cv_kii_kih[sp]:=0;  //-- covariance of distribution consp-interaction crowding indices
    cv_kin_kih[sp]:=0;  //-- covariance of distribution heterosp-interaction crowding indices

    cor_kii_kih[sp]:=0; //-- correlation of distribution consp-interaction crowding indices
    cor_kin_kih[sp]:=0; //-- correlation of distribution heterosp-interaction crowding indices

    nInd[sp]:=0;        //-- # individuals of species sp
  end;


  CommunitySize:=Community.Count;
  for i:=0 to CommunitySize-1 do
  begin
    //---get properties of plant
    Plant:=Community.Items[i];
    sp:=Plant.species;

    //---------statistic only for plants with complete neighborhoods
    nInd[sp]:= nInd[sp]+1;
    nInd[0]:=  nInd[0] +1;

    m_kii[sp]:=m_kii[sp] + Plant.CICi;    //-- conspecific comp index
    m_kih[sp]:=m_kih[sp] + Plant.CIHi;    //-- beta_fi-weighted heterospecific comp index
    m_kin[sp]:=m_kin[sp] + Plant.CIH;     //-- # heterosp neighbors

    m_kii[0]:= m_kii[0]  + Plant.CICi;
    m_kih[0]:= m_kih[0]  + Plant.CIHi;
    m_kin[0]:= m_kin[0]  + Plant.CIH;
  end;

  //----------mean value of kii and kih
  for sp:=0 to NrSp do
  begin
    if nInd[sp]>0 then
    begin
      m_kii[sp]:=m_kii[sp]/nInd[sp];
      m_kih[sp]:=m_kih[sp]/nInd[sp];
      m_kin[sp]:=m_kin[sp]/nInd[sp];
    end;
  end;

  //--------- phylogenetic index
  for sp:=0 to NrSp do
  begin
    if m_kin[sp]>0 then
    begin
      Bf[sp]:=m_kih[sp]/m_kin[sp];
    end
    else Bf[sp]:=betaH;
  end;


  //----------variance of kii and kih
  for i:=0 to CommunitySize-1 do
  begin
    //---get properties of plant
    Plant:=Community.Items[i];
    sp:=Plant.species;

    v_kii[sp]:=v_kii[sp]           + sqr( Plant.CICi - m_kii[sp]);
    v_kih[sp]:=v_kih[sp]           + sqr( Plant.CIHi - m_kih[sp]);
    v_kin[sp]:=v_kin[sp]           + sqr( Plant.CIH  - m_kin[sp]);

    cv_kii_kih[sp]:=cv_kii_kih[sp] +  ( Plant.CICi - m_kii[sp])*( Plant.CIHi - m_kih[sp]);
    cv_kin_kih[sp]:=cv_kin_kih[sp] +  ( Plant.CIH  - m_kin[sp])*( Plant.CIHi - m_kih[sp]);

    v_kii[0]:= v_kii[0] + sqr( Plant.CICi - m_kii[0]);
    v_kih[0]:= v_kih[0] + sqr( Plant.CIHi - m_kih[0]);
    v_kin[0]:= v_kin[0] + sqr( Plant.CIH  - m_kin[0]);

    cv_kii_kih[0]:=cv_kii_kih[0] +  ( Plant.CICi - m_kii[0])*( Plant.CIHi - m_kih[0]);
    cv_kin_kih[0]:=cv_kin_kih[0] +  ( Plant.CIH  - m_kin[0])*( Plant.CIHi - m_kih[0]);
  end;

  for sp:=0 to NrSp do
  begin
    if nInd[sp]>0 then v_kii[sp]:=v_kii[sp]/nInd[sp];
    if nInd[sp]>0 then v_kih[sp]:=v_kih[sp]/nInd[sp];
    if nInd[sp]>0 then v_kin[sp]:=v_kin[sp]/nInd[sp];

    if ((nInd[sp]>0)and(v_kii[sp]*v_kih[sp]>0)) then cor_kii_kih[sp]:= (cv_kii_kih[sp]/nInd[sp])/sqrt(v_kii[sp]*v_kih[sp]) else cor_kii_kih[sp]:= 0;    //-- correlation consp and interaction crowding indices
    if ((nInd[sp]>0)and(v_kin[sp]*v_kih[sp]>0)) then cor_kin_kih[sp]:= (cv_kin_kih[sp]/nInd[sp])/sqrt(v_kin[sp]*v_kih[sp]) else cor_kin_kih[sp]:= 0;    //-- correlation heterosp and interaction crowding indices
  end;


  //---------  expected values of mean
  for sp:=1 to NrSp do
  begin
    em_kii[sp]:=ScalingFactor*(nInd[sp]);                  //--  univariate: area of neighborhood*intensity
    em_kih[sp]:=ScalingFactor*(nInd[0]-nInd[sp]);          //--  bivariate
  end;
  em_kii[0]:=   ScalingFactor*(        nInd[0]/NrSp);      //--  univariate: mean over all species
  em_kih[0]:=   ScalingFactor*(nInd[0]-nInd[0]/NrSp);      //--  bivariate
  //---------


  for sp:=0 to NrSp do
  begin
    //--  summary function: mean uni- and bivariate pair correlation function
    if em_kii[sp]>0 then kii[sp]:=(m_kii[sp]/em_kii[sp])/betaC  else kii[sp]:=0;
    if em_kih[sp]>0 then kih[sp]:=(m_kih[sp]/em_kih[sp])/Bf[sp] else kih[sp]:=0;   //-- must be dividing by Bf to obtain kin[sp]! 

    //--  variance to mean of uni- and bivariate distributions
    if m_kii[sp]>0  then VtoMi:=  (v_kii[sp]/m_kii[sp] ) else VtoMi := 0;
    if m_kih[sp]>0  then VtoMh:=  (v_kih[sp]/m_kih[sp] ) else VtoMh := 0;


    //-------   final summary function describing shape of univariate distribution
    if VtoMi>0 then
    begin
      if VtoMi*beta>0.001 then
      begin
        aii[sp]:= ln(1 + VtoMi*beta)/(VtoMi*beta)     //--  bii and bih consider factor beta!
      end
      else
      begin
        aii[sp]:=1;
      end;
    end
    else
    begin
      aii[sp]:=1;
    end;

    //------- final summary function describing shape of bivariate distribution
    if VtoMh>0 then
    begin
      if VtoMh*beta>0.001 then
      begin
        aibeta[sp]:= ln(1 + VtoMh*beta)/(VtoMh*beta)     //--  bii and bibeta consider factor beta!
      end
      else
      begin
        aibeta[sp]:=1;
      end;
    end
    else
    begin
      aibeta[sp]:=1;
    end;
  end;


  //----------dilution coefficient
  for sp:=0 to NrSp do
  begin
    if ((nInd[sp]>0)and(kii[sp]*aii[sp]>0)) then
    begin
      Df[sp]:=(kih[sp]*aibeta[sp])/(kii[sp]*aii[sp])
    end
    else Df[sp]:=0;
  end;


  //--------locale variable to pass to procedure Neq
  //--------only for species with more than MinInd number of individuals, otherwise stochasticity too strong
  sp:=0;
  for f:=1 to NrSp do
  begin
    if nInd[f]>=MinInd then sp:=sp+1;
    NrIndPred[f]:=0;
    mu[f]:=0;
    ReNumber[f]:=0;
  end;

  setlength(kbii, Sp+1);
  setlength(DfBf, Sp+1);
  sing:=0;
  sp:=0;
  for f:=1 to NrSp do
  begin
    if nInd[f]>=MinInd then
    begin
      sp:=sp+1;
      ReNumber[f]:=sp;

      kbii[sp]:=kii[f]*aii[f];
      DfBf[sp]:=Df[f]*Bf[f];
      if DfBf[sp]>=1 then sing:=1;
    end
    else ReNumber[f]:=0;
  end;

  TC:=0;
  if sing=0 then
  begin
    //--------- estimates theoretcial equilibrium abundances, 1: but sucessively removes species with neg abundances
    Neq(kbii,DfBf,sp,1);
  end;

  //----------- mean dilution coefficient: product of spatial structure D and phylogenetic spatial structure Bpi
  ns:=0;
  m_DfBf:=0;
  m_Bf:=0;
  m_Df:=0;
  for sp:=1 to NrSp do
  begin
    if nInd[sp]>0 then m_DfBf:=m_DfBf + Bf[sp]*Df[sp];     //---- heterospecific population level interaction coefficients relative to conspecitic ones
    if nInd[sp]>0 then   m_Bf:=m_Bf   + Bf[sp];
    if nInd[sp]>0 then   m_Df:=m_Df   + Df[sp];
    if nInd[sp]>0 then     ns:=ns+1;
  end;
  m_DfBf:=m_DfBf/ns;
  m_Bf:=m_Bf/ns;
  m_Df:=m_Df/ns;

  //---------- sd dilution coefficient
  sd_DfBf:=0;
  sd_Bf:=0;
  sd_Df:=0;
  for sp:=1 to NrSp do
  begin
    if nInd[sp]>0 then sd_DfBf:= sd_DfBf + sqr(m_DfBf - Bf[sp]*Df[sp]);
    if nInd[sp]>0 then sd_Bf  := sd_Bf   + sqr(m_Bf   - Bf[sp]);
    if nInd[sp]>0 then sd_Df  := sd_Df   + sqr(m_Df   - Df[sp]);
  end;
  sd_DfBf:=sqrt(sd_DfBf/ns);
  sd_Bf:=sqrt(sd_Bf/ns);
  sd_Df:=sqrt(sd_Df/ns);

  sdBD[timestep]:=sd_DfBf;
  sdB[timestep] :=sd_Bf;
  sdD[timestep] :=sd_Df;


  //---------  mean and Var of nInd, kii*bii, and kih*bih over all species
  mc:=0;
  mh:=0;
  mn:=0;
  ns:=0;
  for sp:=1 to NrSp do
  begin
    if nInd[sp]>0 then mc:=mc + kii[sp]*aii[sp];
    if nInd[sp]>0 then mh:=mh + kih[sp]*aibeta[sp];
    if nInd[sp]>0 then mn:=mn + nInd[sp];
    if nInd[sp]>0 then ns:=ns+1;
  end;
  mc:=mc/ns;
  mh:=mh/ns;
  mn:=mn/ns;

  vc:=0;
  vh:=0;
  vn:=0;
  for sp:=1 to NrSp do
  begin
    if nInd[sp]>0 then vc:= vc + sqr(mc - kii[sp]*aii[sp]);
    if nInd[sp]>0 then vh:= vh + sqr(mh - kih[sp]*aibeta[sp]);
    if nInd[sp]>0 then vn:= vn + sqr(mn - nInd[sp]);
  end;
  vc:=vc/ns;
  vh:=vh/ns;
  vn:=vn/ns;

  mn:=mn*ns/NrSp;   //-- to make N* comparable with prediction


  //----------------- regerssion ln(aggregation) vs ln(abundance)
  //----------------- get array with lnNrInd,lnAgg arrays are added for 100 simulation steps
  if timestep>=200 then
  begin
    delta:=timestep mod 100;

    if delta=0 then NReg:=0;
    for s:=1 to NrSp do
    begin
      i:=NrSp*delta + s-1;
      if ((NrInd[s]>0)and(kii[s]>0)) then
      begin
        lnNrInd[i]:=ln(NrInd[s]);
        lnAgg[i]:=ln(kii[s]);
        NReg:=NReg+1;
      end;
    end;
  end;

  //----------------  linear regression aggregation-abundance relationship
  if ((timestep mod 100 = 99)and(timestep>200)) then
  begin
    LinearRegression(lnNrInd,lnAgg,NReg);
    TRega[timestep]:=Rega;
    TRegb[timestep]:=Regb;
    TRegR2[timestep]:=RegR2;
  end;
end;


procedure TForm1.writeTimeSeries(t:integer);
var
s1,s2,sp:integer;
st:string;
begin
  st:=''; st:=trim(st);

  if t=1 then
  begin
    assignfile(datei,'Timeseries_'+st+'.dat');
    rewrite(datei);

    //-----write interaction matrix
    for s1:=1 to NrSp do
    begin
      for s2:=1 to NrSp do
      begin
        write(datei,(Matrix[s1,s2]/FactorMatrix):6:5,',');
      end;
      writeln(datei);
    end;
    writeln(datei);

    for sp:=1 to NrSp do write(datei,MatrixMean[sp]:6:5,',');
    writeln(datei);
    writeln(datei);

    //------write settings-----
    writeln(datei,tmax:5,      '            tmax ');
    writeln(datei,Qsize:3,     '            Qsize');
    writeln(datei,Qdim1:4,     '            Qdim1');
    writeln(datei,Qdim2:4,     '            Qdim2');
    writeln(datei,NrSp:4,      '            NrSp:');

    writeln(datei,ZOI:4,       '            ZOI');
    writeln(datei,Rep:7:5,       '            Rep');
    writeln(datei,Surv:7:5,      '            Surv');

    writeln(datei,beta:7:5,      '            beta');
    writeln(datei,betaC:7:5,     '            betaC');
    writeln(datei,betaH:7:5,     '            betaH');
    writeln(datei,RangeBetaH:7:5,'            RangeBetaH');

    writeln(datei,Sigma:5,     '            Sigma');

    writeln(datei,ProbLD:7:5,    '            ProbLD');
    writeln(datei,NrClusters:4,'            # clusters/sp');
    writeln(datei,VarCluster:7:5,'            var clusters');

    writeln(datei,'spatial');
    if DistanceMatrix=1 then  writeln(datei, NameDistanceMatrix) else writeln(datei, 'no distance file');
    if DistanceWeighting=0 then writeln(datei,'no distance weighting');
     //--------------

    write(datei,'t,Rega,Regb,RebR2,m_BfDf,sd_BfDf,m_Bf,sd_Bf,m_Df,sd_Df,');

    for sp:=0 to NrSp do
    begin
      str(sp:4,st); st:=trim(st);
      write(datei,'nrInd('+st+'),');
    end;
    write(datei,'*,');

    for sp:=0 to NrSp do
    begin
      str(sp:4,st); st:=trim(st);
      write(datei,'Df('+st+'),');
    end;
    write(datei,'*,');


    for sp:=0 to NrSp do
    begin
      str(sp:4,st); st:=trim(st);
      write(datei,'kff('+st+'),');
    end;
    write(datei,'*,');

    for sp:=0 to NrSp do
    begin
      str(sp:4,st); st:=trim(st);
      write(datei,'kfh('+st+'),');
    end;
    write(datei,'*,');

    for sp:=0 to NrSp do
    begin
      str(sp:4,st); st:=trim(st);
      write(datei,'aff('+st+'),');
    end;
    write(datei,'*,');

    for sp:=0 to NrSp do
    begin
      str(sp:4,st); st:=trim(st);
      write(datei,'afbeta('+st+'),');
    end;
    write(datei,'*,');

    for sp:=0 to NrSp do
    begin
      str(sp:4,st); st:=trim(st);
      write(datei,'Bf('+st+'),');
    end;
    write(datei,'*,');

    for sp:=0 to NrSp do
    begin
      str(sp:4,st); st:=trim(st);
      write(datei,'nrDead('+st+'),');
    end;
    write(datei,'*,');

    for sp:=0 to NrSp do
    begin
      str(sp:4,st); st:=trim(st);
      write(datei,'nrRecr('+st+'),');
    end;
    write(datei,'*,');

    for sp:=0 to NrSp do
    begin
      str(sp:4,st); st:=trim(st);
      write(datei,'cor_ci('+st+'),');
    end;
    write(datei,'*,');

    for sp:=0 to NrSp do
    begin
      str(sp:4,st); st:=trim(st);
      write(datei,'cor_hi('+st+'),');
    end;
    write(datei,'*,');

    write(datei,'J*,');
    write(datei,'*,');
    for sp:=0 to NrSp do
    begin
      str(sp:4,st); st:=trim(st);
      write(datei,'mu('+st+'),');
    end;
    write(datei,'*,');


    for sp:=1 to 16 do
    begin
      str(sp:4,st); st:=trim(st);
      write(datei,'n_ab('+st+'),');
    end;
    write(datei,'*,');

    for sp:=1 to 16 do
    begin
      str(sp:4,st); st:=trim(st);
      write(datei,'m_ab('+st+'),');
    end;
    write(datei,'*,');

    write(datei,'Err,');
    for sp:=0 to NrSp do
    begin
      str(sp:4,st); st:=trim(st);
      write(datei,'PnrInd('+st+'),');
    end;
    write(datei,'*,');

    writeln(datei);
  end
  else
  begin
    //if t mod 50 = 0 then
    begin
      //-- popsize
      write(datei,timestep:6,',');
      write(datei,Rega:6:4,',');
      write(datei,Regb:6:4,',');
      write(datei,RegR2:6:4,',');

      write(datei,m_DfBf:6:4,',');
      write(datei,sd_DfBf:6:4,',');

      write(datei,m_Bf:6:4,',');
      write(datei,sd_Bf:6:4,',');

      write(datei,m_Df:6:4,',');
      write(datei,sd_Df:6:4,',');

      for sp:=0 to NrSp do
      begin
        write(datei,nrInd[sp]:6,',');     //timestep
      end;
      write(datei,'*,');

      //-- dilution coefficient
      for sp:=0 to NrSp do
      begin;
        write(datei,Df[sp]:7:5,',');
      end;
      write(datei,'*,');

      //-- conspecific clustering
      for sp:=0 to NrSp do
      begin
        write(datei,kii[sp]:7:5,',');
      end;
      write(datei,'*,');

      //-- heterospecific clustering
      for sp:=0 to NrSp do
      begin
        write(datei,kih[sp]:7:5,',');
      end;
      write(datei,'*,');

      //-- conspecific shape factor
      for sp:=0 to NrSp do
      begin
        write(datei,aii[sp]:7:5,',');
      end;
      write(datei,'*,');

      //-- heterospecific shape factor
      for sp:=0 to NrSp do
      begin;
        write(datei,aibeta[sp]:7:5,',');
      end;
      write(datei,'*,');

      //-- phylogenetic spatial structure Bf
      for sp:=0 to NrSp do
      begin;
        write(datei,Bf[sp]:7:5,',');
      end;
      write(datei,'*,');

      //-- dead
      for sp:=0 to NrSp do
      begin
        write(datei,nrDead[sp]:6,',');
      end;
      write(datei,'*,');

      //-- recruits
      for sp:=0 to NrSp do
      begin
        write(datei,nrRecr[sp]:6,',');
      end;
      write(datei,'*,');


      //-- cor consp- interaction crowding
      for sp:=0 to NrSp do
      begin
        write(datei,cor_kii_kih[sp]:6:5,',');
      end;
      write(datei,'*,');

      //-- cor heterosp- interaction crowding
      for sp:=0 to NrSp do
      begin
        write(datei,cor_kin_kih[sp]:6:5,',');
      end;
      write(datei,'*,');

      write(datei,Jp:10:2,',');
      write(datei,'*,');
      for sp:=0 to NrSp do
      begin
        write(datei,mu[sp]:10:8,',');
      end;
      write(datei,'*,');


      //--  # indiv in size class 1:1, 2: 2-3, 3: 4-7, 4: 8-15, 5: 16-31, ...
      for sp:=1 to 16 do
      begin
        write(datei,n_abun[sp]:12,',');
      end;
      write(datei,'*,');

      //--  sum of survival rates of indiv in size class
      for sp:=1 to 16 do
      begin
        write(datei,m_abun[sp]:8:2,',');
      end;
      write(datei,'*,');

      write(datei,err:6:2,',');                             //--  error in prediction of size
      for sp:=0 to NrSp do
      begin
        write(datei,NrIndPred[sp]:6:0,',');                 //--  timestep
      end;
      write(datei,'*,');

      write(datei,'*,');

      writeln(datei);
    end;
  end;
  if t=tmax then  closefile(datei);
end;


procedure  Tform1.RemovePopulationAndGrid;
var
  Nr,i,anz,q,gridsize:integer;
begin
  //--------removes all elements of NumberList in quadrats
  gridsize:=Grid.count;
  for q:=0 to gridsize-1 do
  begin
    Quadrat:=grid.Items[q];

    with Quadrat.NumberList do
    begin
      anz:=count;
      for i:=anz-1 downto 0 do
      begin
        dispose(Items[i]);
        Delete(i);
      end;
    end;
  end;

  //---------removes all quadrats from grid
  with grid do
  begin
    gridsize:=count;
    for q:=gridsize-1 downto 0 do
    begin
      dispose(Items[q]);
      Delete(q);
    end;
    free;
  end;

  with community do
  begin
    Nr:=Count;
    for i:=Nr-1 downto 0  do
    begin
      dispose(Items[i]);
      delete(i);
    end;
    free;
  end;

{
- mit New reserviert    = mit Dispose freigeben
- mit GetMem reserviert = mit FreeMem freigeben
- mit Create reserviert = mit Free freigeben
}
end;


procedure Tform1.CommunityDynamics;
const
delta=4;
var
t:integer;
begin
  timestep:=1;
  InitialCondition;
  writeTimeSeries(timestep);
  SaveParameter('temp');
  EstimateCompIndices;
  for t:=2 to tmax do
  begin
    timestep:=t;

    Mortality;                 //--  creates list with dead adults
    TentativeRecruits;         //--  creates list with new recruits and their comp indices
    AddRecruits;               //--  adds recruits to community
    RemoveDead;                //--  removes dead individuals from community

    ResetGrid;                 //--  updates grid and get abundances
    EstimateCompIndices;       //--  updates competition indices of individual plants

    GetData(t);                //--  spatial statistics of adults
    writeTimeSeries(t);
    if t mod 10 = 0 then writeCommunity('Com_t');
  end;
  RemovePopulationAndGrid;
end;


Function TForm1.CI(x,y,d,DMatrix:real):real;
begin
  //------  estimates component of competition index of plant at
  //------  location (x,y) due to neighbor distance d apart
  //------  can include edge correction
  if d>0.5 then CI:= DMatrix/d else
  begin
    CI:= DMatrix/0.5;
  end;
end;


//------  estimates the four competition indices CICA, CIHA, CICAi, CIHAi,
//------- properties of focal plant:
//------- x,y,sp: coordinates and species, qnr: quadrat, i: number in community list
procedure Tform1.CompetitionIndicesOnePlant(x,y:real;sp,qnr,i:integer);
var
  spa,j,qnrA,qx,qy,qxn,qyn,q1,q2,qxmin,qxmax,qymin,qymax:integer;
  dist,dx,dy,d,dq,xa,ya:real;
begin

  begin
    Quadrat:=Grid.Items[qnr];                                     //--  gets data of quadrat of focal species
    q1:=Quadrat.x;
    q2:=Quadrat.y;

    //-------  torus geometry of plot
    qxmin:=q1-Qgrain;
    qxmax:=q1+Qgrain;
    qymin:=q2-Qgrain;
    qymax:=q2+Qgrain;


    CICA:=0;       //--  counts # conspecifics within distance ZOI
    CIHA:=0;       //--  counts heterospecifics within distance ZOI
    CICAi:=0;      //--  conspecific competition index
    CIHAi:=0;      //--  heterospecific competition index

    for qy:=qymin to qymax do
    begin
      for qx:=qxmin to qxmax do
      begin
        begin
          qyn:=torus2G(qy);
          qxn:=torus1G(qx);

          qnrA:=quadratNr(qxn*Qsize+Qsize/2,qyn*Qsize+Qsize/2);   //--  coordinates of quadrat center
          QuadratA:=Grid.Items[qnrA];                             //--  data of neighboring quadrat
          for j:=1 to quadratA.NumberList.count do
          begin
            NumberA:=QuadratA.NumberList.items[j-1];
            if NumberA.nr<>i then   //only different plants!
            begin
              PlantA:=Community.Items[NumberA.nr];                //--  neighboring plant that may contribute to competition indices of focal plant
              spa:=PlantA.species;
              xa:=PlantA.ortx + tor1*dim1;
              ya:=PlantA.orty + tor2*dim2;

              dx:=sqr(xa-x);
              dy:=sqr(ya-y);
              d:=sqrt(dx+dy);
              if DistanceWeighting = 1 then dist:=d else dist:=1;

              if d < ZOI then
              begin
                //---- counts number of con- and heterospecific neighbors
                if spa=sp then
                begin
                  //CICa:=CICa+1;
                  CICa:=CICa + CI(x,y,dist,1);
                end
                else
                begin
                  //CIHa:=CIHa+1;
                  CIHa:=CIHa + CI(x,y,dist,1);
                end;

                //---- competition indices
                if spa=sp then
                begin
                  CICai:=CICai + CI(x,y,dist,Matrix[sp,spa]/FactorMatrix);
                end
                else
                begin
                  CIHai:=CIHai + CI(x,y,dist,Matrix[sp,spa]/FactorMatrix);
                end;
              end;
            end;
          end;
        end;
      end;
    end;
  end;
  //--outputs of procdure : CICai,CIHai,CICa,CIHa;
end;


procedure Tform1.EstimateCompIndices;
Var
  sp,qnr,i:integer;
  x,y:real;
begin
  CommunitySize:=Community.Count;
  for i:=0 to CommunitySize-1 do
  begin
    //---get properties of plant
    Plant:=Community.Items[i];
    x:=Plant.ortx;
    y:=Plant.orty;
    sp:=Plant.species;
    qnr:=Plant.quadrat;
    //------------------

    CompetitionIndicesOnePlant(x,y,sp,qnr,i);

    Plant.CIH:=CIHa;                     //--  # heterospecific neighbors within distance ZOI
    Plant.CIC:=CICa;                     //--  # conspecific neighbors within distance ZOI
    Plant.CIHi:=CIHai;                   //--  value of heterospecific competition index
    Plant.CICi:=CICai;                   //--  value of conspecific competition index
    Community.Items[i]:=Plant;           //--  transfere data of plant to ith element in the community

  end;
  //writeCommunity('InitialCommunity');
end;


Procedure Tform1.writeCommunity(name:string);
var
  sp,s1,s2,i:integer;
  datei:textfile;
  st:string;
begin
  //str(timestep:5,st);

  //------------writes list----------------
  CommunitySize:=Community.Count;
  assignfile(datei,name+'_'+st+'.dat');
  rewrite(datei);

  for s1:=1 to NrSp do
  begin
    for s2:=1 to NrSp do
    begin
      write(datei,(Matrix[s1,s2]/FactorMatrix):6:5,',');
    end;
    writeln(datei);
  end;
  writeln(datei);

  for sp:=1 to NrSp do write(datei,MatrixMean[sp]:6:5,',');
  writeln(datei);
  writeln(datei);

  writeln(datei,'i,x,y,species, birth,CIH,CIC,CIHi,CICi,Q,tag');
  for i:=0 to CommunitySize-1 do
  begin
    Plant:=Community.Items[i];
    write(datei,'  ',i:3,' , ');
    write(datei,Plant.ortx:7:2,' , ');
    write(datei,Plant.orty:7:2,' , ');
    write(datei,Plant.species:3,' , ');

    write(datei,Plant.birth:3,' , ');
    write(datei,Plant.CIH:7:5,', ');
    write(datei,Plant.CIC:7:5,' , ');
    write(datei,Plant.CIHi:7:5,', ');
    write(datei,Plant.CICi:7:5,' , ');

    write(datei,Plant.quadrat:5,' , ');
    write(datei,Plant.tnr:3,' , ');

    writeln(datei);
  end;
  closefile(datei);
  //------------writes list----------------
end;


procedure Tform1.DefineCompetitionMatrix;
var
p1,sm,i,j,ok,nr,range,zahl,s1,s2:integer;
max,m,d,mean:real;
name,line:string;
datei:textfile;
mat:array of array of real;
begin
  //---- FactorMatrix: allows matrix being word, but real number

  if  DistanceMatrix=1 then
  begin
    name:=NameDistanceMatrix;

    //----- first step, determine number of species or numbe of lines
    assignfile(datei,name);
    reset(datei);
    nr:=0;
    ok:=1;
    while ok=1 do
    begin
      readln(datei,line);
      if line<>'' then nr:=nr+1 else
      begin
        ok:=0;
      end;
    end;
    closefile(datei);

    NrSp:=nr;
    p1:=pos('.asc',name);
    if p1>0 then
    begin
      setlength(matrix,Nr+1,Nr+1);
      setlength(mat,Nr+1,Nr+1);

      max:=0;
      assignfile(datei,name);
      reset(datei);
      for i:=1 to nr do
      begin
        for j:=1 to nr do
        begin
          read(datei,m);
          if m>max then max:=m;
          mat[i,j]:=m;
        end;
        readln(datei);
      end;

      for i:=1 to nr do
      begin
        for j:=1 to nr do
        begin
          Matrix[i,j]:=trunc(Factormatrix*(1.1*max - mat[i,j])/(1.1*max));
        end;
      end;
    end
    else
    begin
      assignfile(datei,name);
      reset(datei);
      sm:=0;
      for i:=1 to nr do
      begin
        readln(datei,s1,s2,d);
        if s1>sm then sm:=s1;
        if s2>sm then sm:=s2;
      end;
      closefile(datei);

      NrSp:=sm;
      setlength(matrix,NrSp+1,NrSp+1);

      assignfile(datei,name);
      reset(datei);
      for i:=1 to nr do
      begin
        readln(datei,s1,s2,d);
        Matrix[s1,s2]:=trunc(Factormatrix*(1-d));
        Matrix[s2,s1]:=trunc(Factormatrix*(1-d));
      end;
      closefile(datei);
      for s1:=1 to nrSp do Matrix[s1,s1]:=Factormatrix;
    end;
    setlength(MatrixMean,NrSp+1);
    for s1:=1 to NrSp do
    begin
      mean:=0;
      for s2:=1 to NrSp do
      begin
      if s1<>s2 then mean:=mean + Matrix[s1,s2]/((NrSp-1)*FactorMatrix);
      end;
      MatrixMean[s1]:=mean;
    end;
  end
  else
  begin
    setlength(matrix,NrSp+1,NrSp+1);
    for s1:=1 to NrSp do
    begin
      for s2:=1 to NrSp do
      begin
        if s1=s2 then
        begin
          Matrix[s1,s2]:=trunc(betaC*FactorMatrix);                  //--  conspecific coefficient = 1
        end
        else
        begin
          range:=trunc(RangeBetaH*FactorMatrix);
          zahl:=random(range);
          Matrix[s1,s2]:=trunc(-range/2+zahl+betaH*FactorMatrix);    //--  heterospecific coefficient relative to conspecific coefficient
        end;
      end;
    end;

    setlength(MatrixMean,NrSp+1);
    for s1:=1 to NrSp do
    begin
      mean:=0;
      for s2:=1 to NrSp do
      begin
      if s1<>s2 then mean:=mean + Matrix[s1,s2]/((NrSp-1)*FactorMatrix);
      end;
      MatrixMean[s1]:=mean;
    end;

  end;
end;


procedure Tform1.ResetGrid;
var
  sp,qnr,gridsize,q,anz,f,i:integer;
begin
  //--------removes all elements of NumberList in quadrat
  for sp:=1 to NrSp do abundances[sp]:=0;

  gridsize:=Grid.count;
  for q:=0 to gridsize-1 do
  begin
    Quadrat:=grid.Items[q];

    with Quadrat.NumberList do
    begin
      anz:=count;
      for i:=anz-1 downto 0 do
      begin
        dispose(Items[i]);
        Delete(i);
      end;
    end;
    Quadrat.anz:=0;
    grid.Items[q]:=Quadrat;
  end;


  //-----------add to each quadrat the list of tag numbers
  CommunitySize:=Community.count;
  abundances[0]:=CommunitySize;
  for i:=0 to CommunitySize-1 do
  begin
    Plant:=Community.Items[i];                         //--  gets data from i'th plant in community
    sp:=Plant.species;
    abundances[sp]:=abundances[sp]+1;                  //--  actual abundances

    qnr:=quadratNr(Plant.ortx,Plant.orty);             //--  number of quadrat where plant is located

    Quadrat:=Grid.Items[qnr];                          //--  get data of quadrat of plant
    quadrat.anz:=quadrat.anz+1;                        //--  elevate counter of plants in quadrat by one

    New(Number);                                       //--  define new element in NumberList
    Number.nr:=i;
    quadrat.NumberList.Add(Number);                    //--  add new element to list
    Grid.Items[qnr]:=Quadrat;                          //--  transfere data of qnr'th element of grid
  end;

  for sp:=0 to NrSp do
  begin
    NrIndOld[sp]:=NrInd[sp];
    NrInd[sp]:=abundances[sp];
  end;

  
  //-----nonspatial Bf
  for f:=1 to NrSp do
  begin
    Bf_non[f]:=0;
    for i:=1 to Nrsp do
    begin
      if i<>f then
      begin
        Bf_non[f]:=Bf_non[f]+NrInd[i]*Matrix[f,i]/FactorMatrix;
      end;
    end;
    if NrInd[0]>NrInd[f] then Bf_non[f]:=Bf_non[f]/(NrInd[0]-NrInd[f]) else Bf_non[f]:=1;
  end;
end;


procedure Tform1.InitialCondition;
var
s,pl,qnr,q1,q2,i:integer;
a,Xeq,Nheq,x,y:real;
zahl,z,sp:integer;
st:string;
begin
  if DistanceMatrix=1 then DefineCompetitionMatrix;
  NrSp:=NrSpecies;


  dim1:= Qdim1*Qsize;                              //-- x-width of plot, should be a multiple of Qsize
  dim2:= Qdim2*Qsize;                              //-- y-width of plot, should be a multiple of Qsize
  Qgrain:= 1+trunc(-0.0000001+ZOI/Qsize);          //-- number of neighbor quadrats to be checked by searching neighbors, always quadrat encompassing ZOI

{}for sp:=1 to NrSp do
{}begin
{}  zahl:=random(1000);
{}end;

{}for sp:=1 to NrSp do
{}begin
{}  zahl:=random(1000);
{}end;

  Rega:=0;
  Regb:=0;
  RegR2:=0;

  if DistanceWeighting = 1 then
  begin
    ScalingFactor:=2*Pi*ZOI/(dim1*dim2);           //--  scales in non-spatial modle total population size to neighborhood scale
  end
  else
  begin
    ScalingFactor:=Pi*ZOI*ZOI/(dim1*dim2);         //--  scales in non-spatial modle total population size to neighborhood scale
  end;

  //----------- initialize arrays--------

  //---- write into timeseries file
  setlength(NrInd,NrSp+1);
  setlength(NrIndOld,NrSp+1);
  setlength(NrIndPred,NrSp+1);

  setlength(sdBD,tmax+1);
  setlength(sdB,tmax+1);
  setlength(sdD,tmax+1);

  setlength(TRega,tmax+1);
  setlength(TRegb,tmax+1);
  setlength(TRegR2,tmax+1);

  setlength(NrDead,NrSp+1);
  setlength(NrRecr,NrSp+1);  

  setlength(m_kii,NrSp+1);
  setlength(m_kin,NrSp+1);
  setlength(m_kih,NrSp+1);
  setlength(v_kii,NrSp+1);
  setlength(v_kih,NrSp+1);
  setlength(v_kin,NrSp+1);

  setlength(kii,  NrSp+1);
  setlength(kih,  NrSp+1);
  setlength(aii,  NrSp+1);
  setlength(aibeta,  NrSp+1);
  setlength(Bf_non,   NrSp+1);
  setlength(Bf,   NrSp+1);
  setlength(Df,   NrSp+1);
  setlength(cor_kii_kih,NrSp+1);
  setlength(cor_kin_kih,NrSp+1);

  setlength(lnNrInd,NrSp*100);
  setlength(lnAgg,NrSp*100);

  //------for survival and mortality rates
  setlength(NrSurvRec,NrSp+1);


  //----------------------------
  form1.top:=10;
  form1.left:=10;

  setlength(abundances_in,NrSp+2);
  setlength(abundances,NrSp+2);  for sp:=0 to NrSp+1 do abundances[sp]:=0;
  //----------------------

  DefineGaussian(sigma);
  setlength(IndepParentsX,NrSp+1,NrClusters+1);
  setlength(IndepParentsY,NrSp+1,NrClusters+1);


  //---------  clusters for individual species
  for sp:=1 to nrSp do
  begin
    for i:=1 to NrClusters do
    begin
      IndepParentsX[sp,i]:=dim1*random;
      IndepParentsY[sp,i]:=dim2*random;
    end;
  end;


  //-------  rough approximation of equilibrium for initial condition (kff = 1.014, kfh = 0.9)
  if DistanceWeighting = 1 then
  begin
    a:= (2+0.9*79)/(1+0.9*79);
    Xeq:=-ln((1- rep)/surv);
    Nheq:=Xeq/(ScalingFactor*beta*a*(1 + (NrSp-1)*0.9*betaH ));
  end
  else
  begin
    a:= (10+0.9*79)/(1+0.9*79);
    Xeq:=-ln((1- rep)/surv);
    Nheq:=Xeq/(ScalingFactor*beta*a*(1 + (NrSp-1)*0.9*betaH ));
  end;

  InitAbund:=trunc(Nheq);

  //-----  initial conditions between (0.5*N*,1.5N*)
  z:=0;
  for sp:=1 to NrSp do
  begin
    zahl:=random( trunc(Nheq) );
    abundances_in[sp]:= trunc(0.5*Nheq + zahl);  

    z:=z+abundances_in[sp];
    nrIndOld[sp]:=InitAbund;
    nrInd[sp]:=InitAbund;
  end;
  abundances_in[0]:=z;
  nrIndOld[0]:=z;
  nrInd[0]:=z;

  //------------define initional community = list of plants, randomly distributed
  z:=0;
  Community:=Tlist.Create;
  with Community do
  begin
    for sp:=1 to NrSp do
    begin
      for pl:=1 to abundances_in[sp] do
      begin
        x:=random*dim1;                  //-- random x-coordinate
        y:=random*dim2;                  //-- random y-coordinate
        New(Plant);

        //------define and add new plant-------------
        Plant^.ortx:=x;                   //--  x-xoordinate
        Plant^.orty:=y;                   //--  y-coordinate
        qnr:=quadratNr(x,y);
        Plant^.species:=sp;               //--  species identifier
        Plant^.birth:=0;                  //--  time step of birth
        Plant^.CIH:=0;                    //--  number of heterospecific neighbors
        Plant^.CIC:=0;                    //--  number of conspecific neighbors
        Plant^.CIHi:=0;                   //--  value of heterospecific competition index
        Plant^.CICi:=0;                   //--  value of conspecific competition index
        Plant^.quadrat:=qnr;              //--  allocation in quadrat (for quicker finding neighborhs)
        Plant^.tnr:=z;                    //--  running index of individuals (tag number)
        Community.Add(Plant);
        //-------------------
        z:=z+1;                           //-- for tag number
        abundances[sp]:=abundances[sp]+1; //-- fills array with actual species abundances
      end;
    end;
  end;
  //--------------------------------------------


  CommunitySize:=Community.Count;
  TagMax:=CommunitySize-1;
  //-----------generate grid of quadrats (with empty NumberList)
  Grid:=Tlist.Create;
  with Grid do
  begin
    for q2:=0 to Qdim2-1 do
    begin
      for q1:=0 to Qdim1-1 do
      begin
        New(Quadrat);
        Quadrat^.x:=q1;
        Quadrat^.y:=q2;
        Quadrat^.anz:=0;
        quadrat.NumberList:=Tlist.Create;
        Grid.Add(Quadrat);
      end;
    end;
  end;
  //-------------------------------------------


  //-----------add to each quadrat the list of numbers of individuals
  for i:=0 to CommunitySize-1 do
  begin
    Plant:=Community.Items[i];                  //--  get data of ith plant
    qnr:=quadratNr(Plant.ortx,Plant.orty);

    Quadrat:=Grid.Items[qnr];                   //--  get data of quadrat of plant
    quadrat.anz:=quadrat.anz+1;                 //--  elevate counter of plants in quadrat by one

    New(Number);                                //--  define new element in NumberList
    Number.nr:=i;
    quadrat.NumberList.Add(Number);             //--  add new element to list
    Grid.Items[qnr]:=Quadrat;                   //--  transfere data of qnr'th element of grid
  end;
  //-------------------------------------------

  DefineCompetitionMatrix;                      //--  competition matrix beta_ij

  for i:=1 to 20 do
  begin
    m_abun[i]:=0;
    n_abun[i]:=0;
  end;
end;


procedure Tform1.TentativeRecruits;
var
  i1,i2,sp,ch,nRec,randomNr,i,nr,n:integer;
  angle,radius,x,y,xr,yr:real; 
  perm,perma:array of integer;
begin

  //---  initialize arrays
  setlength(NrTentRecr,NrSp+1);
  setlength(perm, NrClusters+1);
  setlength(perma, NrClusters+1);

  for sp:=0 to NrSp do
  begin
    NrTentRecr[sp]:=0;
    NrSurvRec[sp]:=0;
  end;
  //----------

  for i:=1 to  NrClusters do
  begin
    perm[i]:=i;
    perma[i]:=i;
  end;

  //---  define cluster locations, independent on parent locations
  for sp:=1 to NrSp do
  begin
    ch:=trunc(0.01+VarCluster*NrClusters);    

    //-------  permutate list of cluster numbers to select random cluster
    for i:=1 to 2*NrClusters do
    begin
      i1:=1+random(NrClusters);
      i2:=1+random(NrClusters);
      //-----  pair of clusters exchanged
      perm[i1]:=perma[i2];
      perm[i2]:=perma[i1];
      perma[i1]:=perm[i1];
      perma[i2]:=perm[i2];
    end;

    for i:=1 to ch do
    begin
      nr:=perm[i];                            //-- cluster to be changed

      if nr < (1 + NrClusters)  then
      begin
        IndepParentsX[sp,nr]:=dim1*random;
        IndepParentsY[sp,nr]:=dim2*random;
      end
    end;
  end;


  RecruitList:=Tlist.Create;
  CommunitySize:=Community.Count;
  nRec:= trunc(rep*CommunitySize);            //--  number of tentative recruits

  //----------------------------------------------  list with tentative recruits distributed with gaussian kernel around random plants
  for nr:=1 to nRec do                        //--  determines parent tree of tentative recruits
  begin
    new(Recruit);

    i:=1+random(CommunitySize-1);             //--  random parent tree (may later be changed from poisson to neg binominal distribution)
    Plant:=Community.Items[i];                //--  relevant properties of parent tree
    sp:=Plant.species;                        //--  species identity of parent
    x:=Plant.ortx;
    y:=Plant.orty;

    NrTentRecr[sp]:=NrTentRecr[sp]+1;         //--  counts # tentative recruits of species sp
    NrTentRecr[0]:= NrTentRecr[0]+1;          //--  counts total # tentative recruits

    //-------  determine location of recruit relative to parent
    randomNr:=random(gaussmax+1);
    radius:=scale_r*Gausswert[randomNr];      //--  random number of gaussian distribution with variance sigma^2
    randomNr:=random(361);
    angle:=randomNr*2*Pi/360;                 //--  random angle

    //-------  probability to be disperserd to random location
    if random(1000)<1000*probLD then
    begin
      n:=1+random(NrClusters);
      x:=IndepParentsX[sp,n];                  //--  random x-coordinate
      y:=IndepParentsY[sp,n];                  //--  random y-coordinate
    end;

    //-------  torus edge correction
    xr:=torus1r( 0.001 + x + radius*sin(angle)  );
    yr:=torus2r( 0.001 + y + radius*cos(angle)  );
    //-------------

    //-------  update relevant infor of recruit and add to list
    recruit.ortx:=xr;//random(dim1);//xr;
    recruit.orty:=yr;//random(dim2);//yr;
    recruit.species:=sp;
    RecruitList.Add(recruit);
  end;

  //----------------------------------------------
end;


procedure Tform1.Mortality;
Var
i:integer;
CIHi,CICi:real;
zahl,SurvRate:real;
cab,sp:integer;
dead:byte;
begin
  DeadList:=Tlist.Create;

  CommunitySize:=Community.Count;
  for i:=0 to CommunitySize-1 do
  begin
    //---get properties of plant
    Plant:=Community.Items[i];
    CIHi:=Plant.CIHi;
    CICi:=Plant.CICi;
    sp:=Plant.species;

    SurvRate:=surv*exp(-beta*(CICi + CIHi)  );                  //--  expected survival rate due to competition, ranges between 0 and surv.
    zahl:=random*10000;
    dead:=0;
    if 10000*SurvRate<zahl then
    begin
      dead:=1;
    end;

    if dead=1 then
    begin
      New(Number);
      Number.nr:=i;                                              //--  memorizes index i of dead plant
      DeadList.Add(Number);
    end;

    //----  for mortality-abundance relationship
    if timestep>100 then
    begin
      cab:=trunc( 1+ ln(NrInd[sp])/ln(2) );                      //--- 1:1, 2:2-3, 3:4-7, 4:8-15,...
      m_abun[cab]:=  m_abun[cab] + (1 - SurvRate );              //--- E[x]
      n_abun[cab]:=  n_abun[cab] +  1;
    end;
    //------------------
  end;       
end;


procedure TForm1.RemoveDead;
var
  sp,dd,i,nrD:integer;
begin
  //------------delete dead from community list
  for sp:=0 to NrSp do NrDead[sp]:=0;

  with DeadList do
  begin
    nrD:=count;
    for dd:=nrD-1 downto 0 do                          //--  DeadList is automatically ascendently sorted, must delete from back to not confuse index numbers
    begin
      Number:=items[dd];
      i:=Number.nr;                                    //--  tag number of dead plant

      dispose(items[dd]);
      Delete(dd);                                      //--  remove dead plant from DeadList

      Plant:=Community.Items[i];                       //--  get properties of dead plant
      sp:=plant.species;

      NrDead[sp]:=NrDead[sp]+1;                        //--  counts dead plats of each species
      NrDead[ 0]:=NrDead[ 0]+1;                        //--  counts all dead plants of all species

      dispose(Community.Items[i]);
      Community.Delete(i);                             //--  remove dead plant from community
    end;
    free;
  end;
end;


procedure TForm1.AddRecruits;
var
  sp,lz,qnr,z,i,NrR:integer;
begin
  z:=TagMax;
  lz:=Community.count-1;                        //--  numeber of last plant in community
  NrR:=RecruitList.Count;
  for sp:=0 to NrSp do NrRecr[sp]:=0;
  
  for i:=0 to NrR-1 do
  begin
    z:=z+1;
    lz:=lz+1;
    Recruit:=RecruitList.Items[i];
    new(Plant);

    //------add recruit as new plant-------------
    Plant^.ortx:=Recruit.ortx;                   //--  x-xoordinate
    Plant^.orty:=Recruit.orty;                   //--  y-coordinate
    qnr:=quadratNr(Recruit.ortx,Recruit.orty);
    Plant^.species:=Recruit.species;             //--  species identifier
    Plant^.birth:=timestep ;                     //--  year of birth, to determine age
    Plant^.CIH:=Recruit.CIH;                     //--  number of heterospecific neighbors
    Plant^.CIC:=Recruit.CIC;                     //--  number of    conspecific neighbors
    Plant^.CIHi:=Recruit.CIHi;                   //--  value of heterospecific competition index
    Plant^.CICi:=Recruit.CICi;                   //--  value of    conspecific competition index
    Plant^.quadrat:=qnr;                         //--  allocation in quadrat (for quicker finding neighborhs)
    Plant^.tnr:=z;                               //--  running index of individuals (tag number)
    Community.Add(Plant);
    //-------------------

    sp:=recruit.species;
    NrRecr[sp]:=NrRecr[sp]+1;                    //--  count recruits of species sp
    NrRecr[ 0]:=NrRecr[ 0]+1;                    //--  count all recruits of all species

    //------add recruit to quadrat
    Quadrat:=Grid.Items[qnr];                    //--  get data of quadrat of plant
    quadrat.anz:=quadrat.anz+1;                  //--  elevate counter of plants in quadrat by one

    New(Number);                                 //--  define new element in NumberList
    Number.nr:=lz;                               //--  number of recruit in Community, added to end of the Community (note that number starts with 0)
    quadrat.NumberList.Add(Number);              //--  add new element to list
    Grid.Items[qnr]:=Quadrat;                    //--  transfere data of qnr'th element of grid
    //-------------------

  end;
  TagMax:=z;

  NrR:=RecruitList.Count;
  for i:=NrR-1 downto 0  do
  begin
    dispose(RecruitList.Items[i]);
    RecruitList.delete(i);
  end;
  RecruitList.free;
end;


procedure TForm1.Button1Click(Sender: TObject);
begin
  CommunityDynamics;
end;


procedure TForm1.Button2Click(Sender: TObject);
begin
  halt(1);
end;


end.
